# Supplementary material for: An engineered biosensor enables dynamic aspartate measurements in living cells
Source: eLife. 2024 Feb 23;12:RP90024. doi: 10.7554/eLife.90024 (PMC10942590; doi:10.7554/eLife.90024)
Supplement: Figure 1—figure supplement 1—source data 1. [file elife-90024-fig1-figsupp1-data1.xlsx]

## Sheet: Sheet1
Upper left panel
∆F/F (fluorescence with ligand - fluorescence without ligand)/fluorescence without ligand. N=3
[Ligand], µM	S72P, Tit Asp	SD	S72A, Tit Asp	SD	S72T, Tit Asp	SD	S72P, Tit Glut	SD	S72A, Tit Glut	SD	S72T, Tit Glut	SD
10000	10.618	0.54087	1.5715	0.016752	9.0717	1.0937	8.7137	0.79236	1.418	0.014895	13.005	0.82987
3333.3	10.734	0.40508	1.6997	0.034994	9.8831	0.55743	6.3389	0.60002	1.2352	0.047809	9.539	0.24614
1111.1	10.208	1.0826	1.5829	0.027014	9.6614	0.64383	3.7539	0.4837	0.85094	0.012352	5.3116	0.37365
370.37	10.092	0.32451	1.5119	0.030152	8.8338	1.1103	1.8325	0.085938	0.49282	0.046362	2.7258	0.45429
123.46	7.6378	0.38342	1.3368	0.044607	6.2704	0.74858	0.84722	0.14633	0.29675	0.015279	1.1105	0.11115
41.152	4.9523	0.22846	0.9828	0.013338	3.5554	0.41367	0.31069	0.091685	0.18043	0.026292	0.41172	0.02236
13.717	2.6459	0.11051	0.70952	0.02167	1.693	0.22459	0.20595	0.047895	0.11529	0.0039738	0.22104	0.028251
4.5725	1.1707	0.13285	0.42075	0.031305	0.68995	0.058648	0.080216	0.058979	0.07946	0.018239	0.13873	0.047211
1.5242	0.52829	0.075938	0.24549	0.006166	0.27342	0.063614	0.050146	0.050481	0.093126	0.0071903	0.14841	0.069448
0.50805	0.21395	0.081894	0.15091	0.027981	0.14078	0.037664	0.0689	0.13588	0.080479	0.013676	0.11909	0.043776
0.16935	0.097407	0.025795	0.083072	0.0048679	0.13642	0.069888	-0.027641	0.037573	0.063925	0.024625	0.14392	0.035137
0	0.0019898	0.045524	0.040501	0.021932	0.029098	0.029677	0.057157	0.049907	0.077072	0.020172	0.098658	0.020547
Upper right panel
∆F/F (fluorescence with ligand - fluorescence without ligand)/fluorescence without ligand. N=1
[Ligand], µM	S72P, Tit Asp	S72P, Tit Glut	S72P.S27A, Tit Asp	S72P.S27A, Tit Glut
10000	3.35	2.88	3.45	0.84
5000	3.19	2.36	3.12	0.46
2500	3.53	1.99	3.24	0.31
1250	3.15	1.31	3.06	0.21
625	3.17	0.89	2.98	0.15
312.5	3.06	0.49	2.63	0.12
156.25	2.65	0.35	2.14	0.11
0	0.11	0.06	0.11	0.07
Lower left panel
Fluorescence intensity of purified jAspSnFR3 protein ± aspartate; Arbitrary units, N=1
Wavelength, nm	Ex Unbound	Ex Bound	Em Unbound	Em Bound
340	70	416
342	67	436
344	73	444
346	74	439
348	80	474
350	86	479
352	82	428
354	94	453
356	96	414
358	95	403
360	105	366
362	100	351
364	102	329
366	110	304
368	117	284
370	119	279
372	126	256
374	123	221
376	140	211
378	135	197
380	136	195
382	154	181
384	164	174
386	173	192
388	168	180
390	170	169
392	175	185
394	201	192
396	190	204
398	219	242
400	214	257
402	237	270
404	234	305
406	252	354
408	271	382
410	289	435
412	288	491
414	290	564
416	299	660
418	291	709
420	303	790
422	308	850
424	301	977
426	298	1089
428	303	1231
430	316	1449
432	333	1695
434	329	1950
436	349	2282
438	342	2630
440	347	3026
442	364	3524
444	365	3898
446	383	4383
448	407	4972
450	430	5479
452	424	6166
454	463	6884
456	478	7784
458	478	8580
460	504	9432
462	535	10413
464	583	11489
466	632	13101
468	688	14638
470	759	16183
472	815	18043
474	885	20189
476	969	22128
478	1031	23989
480	1087	25212
482	1139	26367
484	1157	26780
486	1186	27620
488	1251	28736
490	1285	30018
492	1360	31583
494	1424	33508
496	1541	36448
498	1690	39162
500	1817	43065
502	1939	47264
504	2085	52553
506	2267	56838
508	2434	60753
510	2649	62939
512	3693	64072
514	12131	72764
516
518
528
530
532			4712	66172
534			2896	60256
536			2316	55040
538			2104	50564
540			1868	45896
542			1760	41964
544			1636	38412
546			1508	35804
548			1388	32692
550			1296	30464
552			1292	28756
554			1228	27388
556			1232	25896
558			1220	25224
560			1228	24124
562			1264	23260
564			1284	22620
566			1352	21816
568			1372	21140
570			1428	20416
572			1428	19736
574			1468	18808
576			1460	18000
578			1500	17248
580			1488	16376
582			1476	15504
584			1500	14740
586			1456	14084
588			1416	13392
590			1380	12672
592			1380	12140
594			1336	11696
596			1332	11124
598			1276	10752
600			1284	10392
Lower right panel
Fluorescence intensity of purified jAspSnFR3 protein ± 10 mM aspartate; Photon counts, N=1
Wavlength, nm	Photon count, bound	Photon count, unbound	∆F/F
710	3190	3560	-0.10393
720	31100	3920	6.9337
730	3400	681	3.9927
740	2520	770	2.2727
750	1850	731	1.5308
760	40.6	38.5	0.054545
770	1170	985	0.18782
780	1320	1130	0.16814
790	1450	1190	0.21849
800	1730	1250	0.384
810	2350	1340	0.75373
820	3330	1500	1.22
830	4760	1630	1.9202
840	5980	1590	2.761
850	7500	1490	4.0336
860	9770	1420	5.8803
870	13400	1430	8.3706
880	18200	1510	11.053
890	24600	1640	14
900	23500	1350	16.407
910	27700	1380	19.072
920	34600	1580	20.899
930	43200	1830	22.607
940	55700	2220	24.09
950	68000	2590	25.255
960	75300	2750	26.382
970	56600	2580	20.938
980	61800	2360	25.186
990	61200	2380	24.714
1000	69100	2720	24.404
1010	87500	2940	28.762
1020	89700	2790	31.151
1030	75500	2260	32.407
1040	42900	1360	30.544
1050	21500	707	29.41
1060	9060	337	25.884
1070	3850	184	19.924
1080	1560	101	14.446
