# Supplementary material for: An engineered biosensor enables dynamic aspartate measurements in living cells
Source: eLife. 2024 Feb 23;12:RP90024. doi: 10.7554/eLife.90024 (PMC10942590; doi:10.7554/eLife.90024)
Supplement: Figure 1—figure supplement 2—source data 1. [file elife-90024-fig1-figsupp2-data1.xlsx]

## Sheet: Sheet1
Upper left panel
∆F/F (fluorescence with ligand - fluorescence without ligand)/fluorescence without ligand. N=1
[Ligand], µM	Ala	Phe	Gly	His	Ile	Leu	Met	Pro	Gln	Arg	Ser	Thr	Val	Trp
10000	0.34	0.2	0.22	0.32	0.12	0.19	0.15	0.12405	0.0066423	0.036307	0.11643	0.0026438	0.12117
3333.3	0.15	0.16	0.16	0.28	0.17	0.15	0.12	0.10402	-0.0037415	0.039375	0.072145	0.038106	0.10232
1111.1	0.08	0.11	0.14	0.26	0.14	0.21	0.11	0.055775	0.0034014	0.0022943	0.046985	0.032247	0.044163
370.37	0.05	0.1	0.09	0.29	0.12	0.14	0.07	0.03675	-0.0044318	0.02154	0.039698	0.041352	0.035216
123.46	0.02	0.06	0.11	0.2	0.13	0.1	0.09	0.022464	-0.012957	0.01003	0.038627	0.038309	0.040098
41.152	0.02	0.04	0.06	0.19	0.1	0.07	0	0.01607	0.0040595	0.005487	0.01842	0.032108	0.028326
13.717	0.01	0.04	0.03	0.2	0.05	0.05	0.02	0.038504	0.0081911	0.0074627	0.010313	0.042053	0.0087083
4.5725	-0.01	0.04	0.04	0.13	0.07	0.08	0.11	0.022206	0.0030981	0.016913	0.026573	0.051512	0.029829
1.5242	-0.03	0.03	0.02	0.07	0.02	0.04	0.02	0.048554	0.027917	0.02395	0.0082151	0.036903	0.020999
0.50805	-0.02	0	0.02	0.05	0.02	0	-0.04	0.047922	0.052922	0.035214	0.012962	0.065022	0.086213
0.16935	-0.02	0.03	-0.01	-0.02	0.04	-0.02	0.01	0.028069	0.056955	0.070455	0.042579	0.020894	0.073767
0	-0.02	-0.01	-0.02	0.01	0.01	0.01	-0.05	0.036278	0.06672	0.10849	0.072415	0.069166	0.093502
1000														0.25258
333.33														0.16609
111.11														0.096822
37.037														0.074493
12.346														0.061641
4.1152														0.029059
1.3717														0.077743
0.45725														0.087317
0.15242														0.1156
0.050805														0.082411
0.016935														0.098096
0														0.14027
Uppper right panel
∆F/F (fluorescence with ligand - fluorescence without ligand)/fluorescence without ligand. N=1
[Ligand], µM	Citrate	L-Lactate	Pyruvate	Rotenone	Metformin	Malate	Fumarate	Alpha-ketoglutarate	cis-aconitic acid	Oxaloacetate	Succinate
10000	0.22363	0.10986	0.21893		0.18209	0.084158	0.48919	0.13366	0.21244	0.78025	0.064039
3333.3	0.1745	0.096495	0.1382		0.14593	0.070461	0.2071	0.079576	0.13092	0.32194	0.1268
1111.1	0.11284	0.073444	0.10879		0.12015	0.13315	0.16273	0.144	0.16022	0.31461	0.17922
370.37	0.11885	0.095785	0.094548		0.11431	0.16022	0.18873	0.26207	0.14286	0.17251	0.12727
123.46	0.10939	0.10956	0.12566		0.10977	0.13947	0.17697	0.18338	0.16931	0.16758	0.089431
41.152	0.10892	0.11277	0.14109		0.12838	0.1688	0.17617	0.125	0.15833	0.17391	0.14825
13.717	0.1046	0.11544	0.10772		0.13461	0.19175	0.11699	0.14778	0.12295	0.17819	0.1863
4.5725	0.083871	0.13472	0.13565		0.12095	0.28398	0.12568	0.15122	0.14628	0.15829	0.12113
1.5242	0.12143	0.1386	0.12764		0.10598	0.12861	0.15183	0.20225	0.12039	0.1715	0.10976
0.50805	0.10877	0.13464	0.15257		0.13936	0.12468	0.10174	0.23097	0.15885	0.1555	0.15217
0.16935	0.166	0.14745	0.15542		0.091651	0.09375	0.14541	0.0975	0.13811	0.12737	0.19098
0	0.13618	0.16412	0.2		0.1085	0.14706	0.11707	0.17175	0.22312	0.1901	0.11915
1000				0.96019
333.33				0.53929
111.11				0.36641
37.037				0.10303
12.346				0.042207
4.1152				0.10705
1.3717				0.11398
0.45725				0.12591
0.15242				0.10368
0.050805				0.10302
0.016935				0.094223
0				0.099441
Lower left panel
∆F/F (fluorescence with ligand - fluorescence without ligand)/fluorescence without ligand. N=3
[Asparate], µM	Tit Asp, 23C	SD	Tit Asp, 30C	SD	Tit Asp, 37C	SD
10000	19.664	0.49333	22.736	0.45953	22.824	0.69696
3333.3	18.111	0.42241	21.044	0.34652	21.338	0.71943
1111.1	17.597	0.57957	20.358	0.7622	20.854	0.62826
370.37	16.579	0.28933	19.181	0.46324	19.639	0.34544
123.46	14.532	0.64467	16.921	0.79368	16.998	0.7079
41.152	10.645	0.66321	11.797	0.7023	11.324	0.73666
13.717	6.3268	0.14361	6.3572	0.041696	5.501	0.15897
4.5725	3.0417	0.23737	2.5845	0.13028	2.0324	0.18078
1.5242	1.1553	0.21216	0.89257	0.14241	0.67896	0.12866
0.50805	0.38598	0.1225	0.34523	0.13313	0.27245	0.14254
0.16935	0.16185	0.042287	0.2023	0.018881	0.19045	0.025346
0	-0.047759	0.015636	0.058046	0.022914	0.052281	0.011905
Lower right panel
Average fluorescence (arbitrary units), N=3
pH	Unbound	SD	Bound	SD
5.07	72.6	10.41	249.2	50.02
5.54	101.2	20.63	371.8	10.18
6.02	127.6	7.67	717.2	44.45
6.58	246	16.54	2719	194.95
6.95	388.2	25.55	6272	384.55
7.14	563.2	17.51	9857.6	477.4
7.48	843	57.21	14236	992.55
8.06	1702.6	161.39	19193	933.85
8.58	1959.8	137.48	18945	1712.5
9.05	2505	147.58	21876	1193.5
