# Supplementary material for: An engineered biosensor enables dynamic aspartate measurements in living cells
Source: eLife. 2024 Feb 23;12:RP90024. doi: 10.7554/eLife.90024 (PMC10942590; doi:10.7554/eLife.90024)
Supplement: Figure 1—figure supplement 3—source data 1. [file elife-90024-fig1-figsupp3-data1.xlsx]

## Sheet: Fig1.S3A
Fig1.S3.Left panel
Raw fluorescence traces of 0.2 uM jAspSnFR3 mixed with equal volumes listed aspartate concentrations. N=5. First 3 msec are not accurate due to mixing and dead-time of the instrument, and are not plotted.
Time, sec	Buffer backgroun	SD	0 uM Asp	SD	1.5 uM Asp	SD	4.5 uM Asp	SD	13.7 uM Asp	SD	41 uM Asp	SD	123 uM Asp	SD	1111 uM Asp	SD	3333 uM Asp	SD
0.001	0.40567	0.0079887	0.46418	0.0026394	0.45905	0.0014659	0.46114	0.00085016	0.46818	0.0010653	0.48673	0.00072036	0.52009	0.0021152	0.67221	0.0018556	0.71637	0.0048482
0.002	0.40361	0.0048881	0.46246	0.0029439	0.45702	0.00069661	0.46043	0.0020654	0.47039	0.0013647	0.49652	0.0012359	0.5471	0.0029035	0.76269	0.0084803	0.81448	0.0045409
0.003	0.40495	0.0050673	0.46398	0.0024932	0.45988	0.0018126	0.46499	0.0016433	0.4826	0.0013228	0.52559	0.00099216	0.60862	0.0020401	0.92101	0.0028556	0.98556	0.0052184
0.004	0.4062	0.0050055	0.46429	0.0034988	0.46284	0.0018118	0.46879	0.0012782	0.49031	0.0013746	0.54884	0.0019791	0.66083	0.002084	1.0315	0.0071762	1.0952	0.0057615
0.005	0.40535	0.0042271	0.46474	0.0030309	0.46269	0.0018067	0.47097	0.0011395	0.49727	0.0013266	0.5673	0.0017602	0.69911	0.0031216	1.0974	0.0086496	1.1569	0.0058204
0.006	0.40536	0.0043356	0.46395	0.0032552	0.46337	0.0021001	0.47313	0.0010845	0.50559	0.001489	0.58567	0.0014578	0.73508	0.0028768	1.1518	0.0084204	1.2037	0.0073132
0.007	0.40494	0.0046209	0.46257	0.0026346	0.46263	0.0017681	0.47469	0.00073561	0.51054	0.00072004	0.60227	0.0015382	0.7664	0.0029742	1.1927	0.0091871	1.2366	0.0067662
0.008	0.40551	0.004276	0.46375	0.003112	0.464	0.0018986	0.47783	0.00088783	0.51813	0.0013658	0.61925	0.002346	0.79838	0.0032533	1.2251	0.009278	1.2618	0.0064765
0.009	0.40478	0.0034947	0.46281	0.0029311	0.4653	0.0026192	0.47961	0.00087231	0.52468	0.0011109	0.63507	0.0018933	0.82464	0.0030013	1.2493	0.0091614	1.28	0.0072109
0.01	0.40388	0.0038094	0.46272	0.0025395	0.4639	0.0022573	0.48151	0.0015153	0.53031	0.00083149	0.64889	0.0014923	0.84842	0.00281	1.2672	0.0087004	1.2912	0.0067905
0.011	0.40519	0.0042733	0.4624	0.0028317	0.46583	0.001736	0.48415	0.00076048	0.53634	0.001082	0.66434	0.0019068	0.87222	0.0026859	1.2817	0.0087259	1.3016	0.0071159
0.012	0.40501	0.0030214	0.46279	0.0018076	0.46782	0.0016683	0.4871	0.0011773	0.54289	0.00073859	0.67795	0.0013658	0.89306	0.0029418	1.2952	0.009666	1.31	0.007399
0.013	0.40389	0.00335	0.46294	0.0027864	0.46703	0.0024357	0.48873	0.0015058	0.54837	0.00092204	0.69155	0.001864	0.91185	0.0031467	1.3034	0.0082274	1.3138	0.0079214
0.014	0.40392	0.0033423	0.46146	0.002057	0.4671	0.0012089	0.49	0.001278	0.55336	0.00093007	0.70164	0.0023104	0.92754	0.0030638	1.3087	0.0095252	1.3164	0.0074289
0.015	0.40498	0.0034038	0.46276	0.0023574	0.46972	0.0021524	0.49395	0.0010444	0.56013	0.0010352	0.7162	0.002504	0.94575	0.0042154	1.3163	0.010359	1.3215	0.0071497
0.016	0.40398	0.0041024	0.46207	0.0032237	0.46938	0.0017237	0.49526	0.0013053	0.56491	0.0014898	0.7262	0.0020033	0.96014	0.0034848	1.3196	0.0086886	1.3233	0.0088068
0.017	0.40427	0.0036546	0.46187	0.0022716	0.46967	0.002302	0.4966	0.0013663	0.57021	0.0013182	0.73681	0.002504	0.97225	0.0034758	1.323	0.008219	1.3242	0.0074763
0.018	0.40463	0.003704	0.46196	0.0031934	0.47093	0.0012879	0.49908	0.0016103	0.57541	0.0010091	0.74829	0.0025662	0.98402	0.0037832	1.3263	0.009647	1.3255	0.0075186
0.019	0.40405	0.0029719	0.46195	0.0027925	0.47111	0.0011447	0.50085	0.00074308	0.57925	0.001408	0.75735	0.0027449	0.99557	0.004803	1.3277	0.0090385	1.3272	0.0080799
0.02	0.4042	0.0034017	0.46315	0.0028234	0.47277	0.0017092	0.503	0.0010504	0.58484	0.00070342	0.76722	0.0026614	1.0075	0.0033639	1.3304	0.0084364	1.3274	0.0083625
0.021	0.40448	0.0042043	0.46198	0.0027008	0.47216	0.001866	0.50449	0.0012886	0.58925	0.0017032	0.77539	0.0022349	1.0149	0.0039627	1.3303	0.009991	1.328	0.0070964
0.022	0.40415	0.0038939	0.46234	0.0027387	0.4735	0.0018819	0.50584	0.0010583	0.5939	0.0010521	0.78418	0.0032275	1.0237	0.0042035	1.3313	0.0079274	1.3284	0.0080643
0.023	0.40407	0.0033316	0.46208	0.0026924	0.47386	0.0021534	0.50867	0.0009871	0.59837	0.0010118	0.79288	0.0028783	1.0319	0.0039917	1.3331	0.0086466	1.3291	0.0068817
0.024	0.40426	0.0035195	0.46211	0.0029196	0.47523	0.0019447	0.5099	0.001256	0.60289	0.00082275	0.80083	0.0023851	1.0384	0.0043464	1.333	0.009378	1.3295	0.0072492
0.025	0.40441	0.0035476	0.46216	0.0025783	0.4746	0.001404	0.5112	0.00080459	0.60637	0.00098957	0.80755	0.0025987	1.0441	0.0041234	1.3343	0.0077483	1.3296	0.0072142
0.026	0.4045	0.0039979	0.46265	0.0025356	0.47643	0.0014174	0.51369	0.00067673	0.61134	0.0011606	0.8159	0.0028612	1.0511	0.0047584	1.3358	0.0089752	1.3304	0.0071626
0.027	0.4043	0.003717	0.46192	0.0028771	0.47631	0.0012375	0.51471	0.0010993	0.61475	0.0018979	0.82147	0.0032986	1.0568	0.0054128	1.3346	0.0083585	1.3298	0.0077257
0.028	0.40396	0.0037153	0.46162	0.0028505	0.47635	0.0017019	0.51582	0.00094859	0.61791	0.0010334	0.82817	0.0029832	1.061	0.003975	1.3348	0.0087312	1.3294	0.0075739
0.029	0.4049	0.0040128	0.46242	0.0023164	0.47775	0.0013939	0.51829	0.0011087	0.62247	0.00060783	0.83432	0.0032939	1.0661	0.004696	1.3363	0.0084675	1.3311	0.0068676
0.03	0.40449	0.003105	0.46204	0.0027394	0.47841	0.0017284	0.52009	0.0012291	0.62564	0.00098093	0.84106	0.0035759	1.0709	0.0049245	1.3368	0.0092158	1.3312	0.007527
0.031	0.40438	0.0037993	0.46191	0.0028748	0.47842	0.0018868	0.52131	0.0011457	0.6297	0.0013643	0.84584	0.0032508	1.0745	0.004444	1.3366	0.0085992	1.3313	0.0074628
0.032	0.40356	0.0039666	0.46164	0.0027961	0.47894	0.0014027	0.52221	0.0012827	0.63234	0.000909	0.85202	0.003712	1.0778	0.0051863	1.3361	0.0094983	1.3312	0.0068788
0.033	0.40434	0.0039506	0.46169	0.0018406	0.47995	0.001378	0.52444	0.00072912	0.63573	0.0013533	0.85689	0.0041904	1.0801	0.0048488	1.3368	0.008542	1.33	0.0074735
0.034	0.40477	0.0035971	0.46185	0.00321	0.48009	0.0019075	0.52592	0.0016766	0.64012	0.0014959	0.86225	0.0038703	1.0848	0.004985	1.3369	0.0094374	1.3322	0.0068944
0.035	0.40388	0.0034594	0.46244	0.0032194	0.48127	0.0011955	0.52666	0.00096815	0.64237	0.00065324	0.86645	0.0027072	1.0866	0.0045886	1.3365	0.0084171	1.3321	0.0069337
0.036	0.4037	0.0037546	0.46159	0.0019307	0.48088	0.0016451	0.52784	0.00066321	0.64566	0.0019448	0.87084	0.0042729	1.0889	0.0051902	1.3365	0.0090102	1.3308	0.0069351
0.037	0.40458	0.0032983	0.46191	0.0025636	0.48165	0.001471	0.52945	0.0013819	0.64841	0.0012931	0.87575	0.0042381	1.0916	0.005719	1.3368	0.008315	1.3324	0.0066331
0.038	0.40386	0.0038003	0.46229	0.0024851	0.48257	0.0019348	0.53097	0.0010351	0.65136	0.0011643	0.87986	0.002919	1.0933	0.0044822	1.3366	0.009404	1.3323	0.0072981
0.039	0.40419	0.004119	0.46191	0.002662	0.48217	0.0018592	0.53206	0.0010598	0.65396	0.0014348	0.88353	0.0043717	1.0948	0.0046156	1.3374	0.0086581	1.3321	0.0082717
0.04	0.4044	0.0028532	0.46188	0.0030466	0.48267	0.0012409	0.53313	0.00082132	0.65724	0.0014727	0.8874	0.0046581	1.0975	0.0044319	1.3369	0.0091991	1.3318	0.0065403
0.041	0.40397	0.0034415	0.46286	0.0024665	0.48465	0.0014266	0.53526	0.0012019	0.65953	0.0016483	0.89125	0.0039821	1.0987	0.0054256	1.3382	0.009483	1.3332	0.0072162
0.042	0.40405	0.0034964	0.46152	0.0028834	0.48334	0.001514	0.53562	0.00064882	0.6628	0.0013094	0.89412	0.004562	1.1006	0.0052856	1.3378	0.0087071	1.332	0.0069518
0.043	0.40395	0.0031503	0.46155	0.0027752	0.48426	0.0013371	0.53673	0.0011214	0.66427	0.0013066	0.89773	0.004128	1.1012	0.0049273	1.3366	0.0086932	1.3329	0.0070708
0.044	0.40388	0.0032041	0.46201	0.0025548	0.48537	0.0016762	0.53832	0.0014146	0.66731	0.0013286	0.9003	0.0040419	1.103	0.0056484	1.337	0.0088947	1.3323	0.0081448
0.045	0.40429	0.0028764	0.46187	0.0028163	0.48496	0.0013165	0.53941	0.0009872	0.66973	0.001759	0.90345	0.0044232	1.1043	0.0060214	1.3377	0.0088029	1.3334	0.0074287
0.046	0.4036	0.003372	0.46203	0.0021416	0.48592	0.0011773	0.54071	0.0012226	0.67199	0.0010941	0.9063	0.0045846	1.1044	0.0049731	1.3375	0.0098632	1.3323	0.0063829
0.047	0.40403	0.0032718	0.46212	0.002702	0.48608	0.0018881	0.54196	0.0012975	0.67447	0.0011983	0.9091	0.0044581	1.106	0.0051063	1.3376	0.007795	1.3325	0.0067771
0.048	0.40404	0.0028685	0.46199	0.0027959	0.48708	0.001624	0.54295	0.00098584	0.67634	0.001134	0.91255	0.0039367	1.1077	0.0051288	1.3378	0.008289	1.3327	0.0076991
0.049	0.40319	0.0030627	0.46165	0.0027025	0.48693	0.00098697	0.54413	0.0013145	0.67899	0.00081399	0.91319	0.0047926	1.1075	0.0056323	1.3385	0.0087405	1.3329	0.0071448
0.05	0.40364	0.00289	0.46238	0.0023275	0.48759	0.0011078	0.54407	0.0011618	0.6809	0.001799	0.91704	0.0045488	1.1083	0.0054007	1.3384	0.009425	1.3334	0.0070609
0.051	0.40447	0.0028141	0.46233	0.002833	0.48769	0.0011564	0.54619	0.00079214	0.68304	0.0011327	0.92036	0.0041874	1.1098	0.0055358	1.338	0.0092744	1.3333	0.0081773
0.052	0.40321	0.0025701	0.46168	0.0024759	0.48781	0.00088541	0.54734	0.001708	0.68472	0.0014457	0.9213	0.0050627	1.1099	0.0051598	1.338	0.0087129	1.3329	0.0072094
0.053	0.4043	0.0030256	0.46217	0.0028362	0.48856	0.0022558	0.54735	0.0010452	0.68697	0.0011468	0.92326	0.0040204	1.1107	0.0053666	1.3379	0.0080471	1.3331	0.0075482
0.054	0.40358	0.0024452	0.46217	0.0030816	0.48883	0.0010413	0.54849	0.0012986	0.68911	0.0015892	0.92652	0.0047622	1.1107	0.0057998	1.3385	0.0087432	1.333	0.007413
0.055	0.40384	0.0027017	0.46127	0.0027299	0.48957	0.0016368	0.54977	0.0013071	0.69062	0.0010687	0.92687	0.0051892	1.1116	0.0051392	1.3374	0.0086296	1.334	0.0069231
0.056	0.40378	0.0024885	0.46216	0.0022512	0.49042	0.0019118	0.55116	0.0017598	0.69334	0.0017129	0.92973	0.0046902	1.1122	0.004945	1.3381	0.0077052	1.3335	0.0073608
0.057	0.40303	0.0021171	0.46204	0.002926	0.48995	0.00085135	0.55167	0.0011605	0.69467	0.001358	0.93134	0.0049856	1.1122	0.0056151	1.3381	0.009031	1.333	0.0073166
0.058	0.40357	0.0027009	0.46171	0.00276	0.49028	0.0013207	0.55138	0.001594	0.69585	0.0018061	0.93268	0.0054611	1.1123	0.0051408	1.3384	0.009487	1.3333	0.0076612
0.059	0.40343	0.0022082	0.46214	0.0027354	0.49149	0.0017158	0.5531	0.00042593	0.69768	0.0018311	0.93494	0.0041476	1.1132	0.0051543	1.3391	0.0079338	1.3335	0.0071129
0.06	0.4032	0.0024827	0.46161	0.0029291	0.4914	0.00077601	0.55481	0.0015664	0.69921	0.00096181	0.93631	0.0047982	1.1129	0.0054685	1.3381	0.0085071	1.3341	0.0066535
0.061	0.40362	0.0028069	0.46195	0.0028072	0.49074	0.0013746	0.55466	0.0011896	0.70088	0.0020824	0.93714	0.0049035	1.1142	0.005236	1.3381	0.0080098	1.3336	0.0075818
0.062	0.40323	0.0031015	0.46209	0.0024985	0.49223	0.0019071	0.55573	0.0014644	0.70269	0.0011352	0.93868	0.0043764	1.1141	0.005182	1.3387	0.0089991	1.3342	0.0079611
0.063	0.40315	0.002627	0.46241	0.0024852	0.49215	0.0013413	0.55711	0.0011673	0.70444	0.00083204	0.94014	0.0049776	1.1134	0.0056446	1.3386	0.0085796	1.3351	0.0066961
0.064	0.40289	0.0026667	0.4616	0.0025076	0.49205	0.0014236	0.55707	0.0010832	0.70517	0.0014148	0.94181	0.0046198	1.1145	0.0054602	1.3387	0.0081391	1.3341	0.0070204
0.065	0.40369	0.0029404	0.46165	0.0026084	0.49284	0.0012173	0.55859	0.0010564	0.70712	0.0011807	0.94288	0.0051446	1.1145	0.0050211	1.339	0.0092896	1.3343	0.0074116
0.066	0.40332	0.0023707	0.46199	0.0025798	0.49338	0.0015062	0.55925	0.0011187	0.70821	0.0012359	0.94476	0.0047335	1.1152	0.0056853	1.3384	0.0089101	1.335	0.0075898
0.067	0.40309	0.0023187	0.46155	0.0030063	0.49294	0.0010784	0.55943	0.0013603	0.70908	0.0012802	0.94544	0.0044796	1.1154	0.005815	1.3386	0.0085994	1.3345	0.0065514
0.068	0.40365	0.0029196	0.46211	0.0026076	0.49349	0.0014764	0.56015	0.0014329	0.71092	0.001314	0.9463	0.0052542	1.1157	0.0057576	1.3374	0.0090346	1.334	0.0077587
0.069	0.4036	0.002181	0.46214	0.0020501	0.49421	0.0015205	0.5615	0.001009	0.71274	0.0016587	0.94773	0.0057623	1.1156	0.0053096	1.3392	0.0091173	1.3342	0.0070415
0.07	0.40314	0.0021323	0.46231	0.0025664	0.49458	0.0016529	0.56185	0.0016035	0.7134	0.0016788	0.94792	0.0044231	1.1165	0.0052584	1.3387	0.0083795	1.3353	0.0072205
0.071	0.40311	0.0025919	0.46202	0.0028173	0.49414	0.0017036	0.56261	0.0014624	0.7147	0.0014413	0.94856	0.0054406	1.1163	0.0055732	1.339	0.0086452	1.335	0.007695
0.072	0.40348	0.0023129	0.4616	0.0029854	0.4944	0.0013683	0.56271	0.0011784	0.7163	0.0020542	0.95051	0.0049143	1.1156	0.0058515	1.3389	0.0088407	1.3338	0.0075673
0.073	0.40385	0.0022302	0.46285	0.0027786	0.49555	0.0013431	0.56459	0.00075361	0.71779	0.0012015	0.95096	0.0045781	1.1174	0.0044306	1.3396	0.0071116	1.3352	0.0067299
0.074	0.40275	0.002456	0.46123	0.0026383	0.49568	0.00082579	0.56446	0.00116	0.7188	0.0009767	0.95187	0.004788	1.1163	0.0053472	1.3391	0.0074409	1.3345	0.006743
0.075	0.40323	0.0021839	0.46197	0.0024682	0.49521	0.0015142	0.56494	0.0012464	0.71935	0.0015725	0.95196	0.004862	1.1164	0.0050731	1.3391	0.0081067	1.3352	0.0071323
0.076	0.40377	0.0024179	0.46197	0.0024952	0.49554	0.0011817	0.56619	0.0013013	0.72086	0.0011321	0.95324	0.0047441	1.1171	0.0051703	1.3383	0.0081917	1.335	0.0067594
0.077	0.40281	0.0025431	0.46231	0.0029031	0.49678	0.0016248	0.56677	0.0012823	0.7222	0.00096189	0.95419	0.0047154	1.1175	0.0048227	1.3398	0.0094503	1.3362	0.0076309
0.078	0.40311	0.002253	0.46261	0.0024188	0.49584	0.001131	0.56665	0.0011591	0.72251	0.0015835	0.95521	0.0050041	1.1168	0.0055292	1.3391	0.0078907	1.3352	0.0078882
0.079	0.40375	0.0024405	0.46229	0.0028226	0.49654	0.001834	0.56841	0.0010494	0.72345	0.001014	0.95612	0.0056188	1.1174	0.00459	1.3392	0.0083108	1.3364	0.0076018
0.08	0.40372	0.0023395	0.46207	0.0026158	0.49725	0.0017503	0.56855	0.0018553	0.72432	0.0012778	0.95606	0.005318	1.1169	0.0051903	1.3392	0.008727	1.3357	0.0071807
0.081	0.40294	0.0023398	0.46216	0.0025398	0.4973	0.0015992	0.56922	0.0013894	0.72536	0.0018037	0.95731	0.004897	1.1168	0.0053936	1.3401	0.0069857	1.335	0.0075701
0.082	0.40315	0.0021181	0.4618	0.0026575	0.49724	0.0012217	0.56916	0.00094828	0.72693	0.0019781	0.95728	0.0049028	1.1166	0.005417	1.3391	0.0076358	1.3352	0.0072658
0.083	0.40298	0.0026728	0.46232	0.0023135	0.49786	0.001576	0.56986	0.0012443	0.72753	0.0016055	0.95735	0.0059608	1.118	0.0048083	1.3381	0.0085043	1.3348	0.0078326
0.084	0.40352	0.0019658	0.46216	0.00195	0.49785	0.0008946	0.5707	0.0013099	0.72815	0.0013446	0.95865	0.0041317	1.1173	0.0051005	1.3398	0.0086658	1.3359	0.0073924
0.085	0.40282	0.0023117	0.46195	0.003052	0.49777	0.0012359	0.57077	0.0011013	0.72894	0.0013389	0.9589	0.0052392	1.1175	0.0054761	1.3391	0.0067259	1.3365	0.0075671
0.086	0.40338	0.0018772	0.46275	0.0030387	0.49824	0.0010644	0.57157	0.0012954	0.72977	0.0010008	0.95984	0.0052973	1.1178	0.0055956	1.3396	0.0083144	1.3362	0.0071642
0.087	0.40234	0.0022574	0.46213	0.0025028	0.49856	0.0016768	0.5723	0.001655	0.73055	0.0014866	0.95946	0.005565	1.1171	0.0046054	1.3393	0.0078183	1.3359	0.0082214
0.088	0.40317	0.0023265	0.46203	0.0030855	0.49919	0.00090877	0.57262	0.0012744	0.73195	0.0014704	0.96162	0.005163	1.118	0.0050391	1.3396	0.0074696	1.3358	0.0073141
0.089	0.40279	0.0016069	0.46203	0.0031022	0.4992	0.0014378	0.57386	0.00096756	0.73246	0.0014791	0.96097	0.0050033	1.1177	0.005475	1.3395	0.0084916	1.3355	0.007558
0.09	0.40328	0.0017415	0.46229	0.0025705	0.49945	0.0014374	0.57308	0.0015212	0.73297	0.0015645	0.96062	0.0050107	1.1183	0.0055987	1.3386	0.0077361	1.3365	0.0075289
0.091	0.40323	0.0025459	0.46255	0.0024142	0.49931	0.0020253	0.57471	0.0014621	0.73355	0.0020368	0.96148	0.0049746	1.1185	0.0058084	1.3399	0.0079544	1.3366	0.0076467
0.092	0.40359	0.002392	0.46238	0.0030598	0.49975	0.0014084	0.57451	0.0014886	0.73495	0.0015547	0.96237	0.0058091	1.1178	0.0059711	1.3393	0.0092999	1.3362	0.0080645
0.093	0.40311	0.0019448	0.46245	0.0026507	0.49948	0.0014057	0.57438	0.0010575	0.7351	0.0015851	0.96202	0.0053639	1.1178	0.0053172	1.3394	0.0081768	1.336	0.0073219
0.094	0.40318	0.0025014	0.46199	0.0023521	0.5007	0.0016965	0.57589	0.0020638	0.73677	0.00097201	0.96336	0.0054769	1.118	0.0049131	1.3407	0.0085431	1.3367	0.0076338
0.095	0.40322	0.0020911	0.46257	0.0024856	0.50085	0.0011725	0.57618	0.00089991	0.736	0.0011692	0.96361	0.0055682	1.1178	0.0050745	1.3405	0.0082312	1.3367	0.0075368
0.096	0.40259	0.0015836	0.46202	0.0025492	0.50035	0.0018099	0.57654	0.0014657	0.73745	0.0014874	0.96254	0.00497	1.1188	0.005444	1.3394	0.007953	1.3366	0.0076739
0.097	0.40292	0.0025377	0.4623	0.0025057	0.50059	0.0015019	0.57692	0.0010623	0.73786	0.0016069	0.96386	0.0051128	1.1182	0.0045887	1.3399	0.0079062	1.3362	0.0076387
0.098	0.40283	0.0017318	0.46212	0.0026876	0.50091	0.0012753	0.5772	0.0011888	0.73867	0.0016483	0.96396	0.005245	1.1184	0.0055511	1.34	0.0075533	1.3367	0.0074372
0.099	0.40255	0.0021461	0.46214	0.0026829	0.50124	0.0012953	0.57784	0.0014193	0.73937	0.0016205	0.96414	0.0055352	1.1191	0.0045489	1.3398	0.0080298	1.3364	0.007326
0.1	0.40318	0.0019103	0.4616	0.0025907	0.50116	0.00068665	0.57829	0.00092786	0.7396	0.0018116	0.96431	0.0051658	1.1186	0.0050638	1.3409	0.0080647	1.3365	0.0069609
0.101	0.40294	0.0026912	0.46215	0.0025792	0.50153	0.0013006	0.57797	0.001667	0.73952	0.0012247	0.96491	0.0052551	1.1182	0.0055966	1.3402	0.00811	1.337	0.0071771
0.102	0.40273	0.0021015	0.46181	0.0023217	0.5018	0.0010805	0.5787	0.0012608	0.74122	0.0012495	0.96541	0.0050516	1.1185	0.0046066	1.3406	0.0064969	1.3373	0.0071901
0.103	0.40322	0.0019001	0.46188	0.0029324	0.50155	0.0011211	0.57901	0.0010774	0.7418	0.0019451	0.96555	0.0050933	1.1189	0.0054088	1.3395	0.0079094	1.3369	0.0073877
0.104	0.40271	0.0015112	0.46187	0.0025984	0.50223	0.0014522	0.57913	0.0016794	0.74219	0.0013124	0.96604	0.0060983	1.1185	0.005198	1.341	0.0087965	1.337	0.0073895
0.105	0.40261	0.002033	0.46221	0.0030336	0.50191	0.0015319	0.57997	0.00085566	0.74307	0.00175	0.96689	0.0055519	1.1192	0.0046266	1.3415	0.008137	1.3379	0.0079967
0.106	0.40374	0.0019273	0.46171	0.0028975	0.50223	0.0014058	0.58093	0.00098555	0.74371	0.0017345	0.96591	0.0044377	1.1192	0.0047738	1.3412	0.0096308	1.3371	0.0077165
0.107	0.40316	0.0019425	0.46171	0.0024216	0.5025	0.0019832	0.58034	0.0015685	0.74306	0.0012963	0.96606	0.0053481	1.1186	0.0049343	1.3404	0.0080467	1.3375	0.0067798
0.108	0.40303	0.0016725	0.46185	0.0031103	0.50265	0.0013535	0.58072	0.0014906	0.74421	0.0011074	0.967	0.0045723	1.1193	0.0046874	1.3402	0.0086264	1.337	0.0067353
0.109	0.40335	0.0013791	0.46209	0.0028392	0.50229	0.0015215	0.58188	0.001686	0.74521	0.0018065	0.96698	0.0048888	1.1189	0.0057365	1.3401	0.0088866	1.3374	0.0070316
0.11	0.4023	0.0019786	0.4623	0.0023173	0.50292	0.001903	0.58147	0.0017691	0.74445	0.001754	0.96678	0.005508	1.1196	0.0053016	1.341	0.0076449	1.3382	0.0084789
0.111	0.40307	0.0018147	0.46163	0.0025619	0.5028	0.0013249	0.5817	0.0016619	0.7455	0.0012708	0.96736	0.0050147	1.1186	0.0053887	1.3414	0.0076694	1.338	0.007158
0.112	0.40324	0.0017087	0.46225	0.0024315	0.50313	0.0017346	0.58248	0.0014643	0.74617	0.0020349	0.96782	0.0054792	1.1197	0.0058063	1.3405	0.0078965	1.338	0.0070307
0.113	0.40281	0.0019839	0.46238	0.002848	0.50418	0.0013712	0.58208	0.00072932	0.74631	0.0011413	0.96717	0.0053647	1.1192	0.0045243	1.3409	0.008459	1.3379	0.0077004
0.114	0.403	0.0017981	0.46241	0.0028816	0.50274	0.0013335	0.58309	0.0012725	0.74678	0.0015298	0.96778	0.0051456	1.1194	0.0057871	1.3415	0.0089346	1.3377	0.006859
0.115	0.40286	0.0017174	0.4616	0.0028365	0.50352	0.0014967	0.58381	0.0011327	0.7473	0.0012426	0.96813	0.005292	1.1182	0.0055439	1.3414	0.007434	1.3376	0.0082652
0.116	0.403	0.0010839	0.46166	0.0026542	0.50388	0.0012175	0.58401	0.0010744	0.74763	0.0010009	0.96823	0.0060934	1.1186	0.0064707	1.3406	0.0074697	1.3376	0.0071766
0.117	0.40287	0.0014471	0.46214	0.0029838	0.50368	0.00152	0.58427	0.00096717	0.74824	0.001165	0.96826	0.0057699	1.119	0.0060776	1.3406	0.009134	1.338	0.0075478
0.118	0.40258	0.0021831	0.46227	0.0023786	0.50361	0.0011044	0.58438	0.0015812	0.74867	0.0017223	0.96876	0.0048038	1.1196	0.0052241	1.3415	0.0071672	1.3381	0.0074182
0.119	0.40319	0.0018265	0.46185	0.0025455	0.50434	0.0014763	0.58466	0.0018088	0.74898	0.0010276	0.96836	0.0054249	1.1189	0.0051625	1.3409	0.0084263	1.3376	0.0078584
0.12	0.40272	0.0018056	0.46164	0.0025305	0.50463	0.0013758	0.58533	0.0014128	0.74907	0.0020619	0.96883	0.005997	1.12	0.0049983	1.3413	0.0081536	1.3388	0.007905
0.121	0.403	0.0018435	0.46176	0.0025741	0.50422	0.0012673	0.58499	0.00084417	0.74893	0.0016137	0.96903	0.0051625	1.1194	0.0050032	1.341	0.0068405	1.338	0.0071744
0.122	0.40291	0.0021022	0.4618	0.0028179	0.50445	0.0015967	0.58516	0.0016235	0.74999	0.0012106	0.96832	0.0051495	1.12	0.0056079	1.3413	0.0086856	1.3386	0.0064157
0.123	0.40225	0.0014908	0.46217	0.0022108	0.50454	0.00137	0.58582	0.0017226	0.75019	0.0012385	0.96944	0.0056627	1.12	0.0051956	1.3407	0.0087126	1.3376	0.0074239
0.124	0.4029	0.0020893	0.46211	0.002453	0.50547	0.00086523	0.58574	0.00066505	0.75038	0.0013649	0.969	0.0056178	1.1195	0.0055411	1.3422	0.0081016	1.3383	0.0072361
0.125	0.40271	0.0015904	0.46154	0.0025449	0.50508	0.0014137	0.58667	0.0013148	0.75085	0.0016591	0.96886	0.0056728	1.1197	0.0058783	1.3411	0.0086551	1.3382	0.0068976
0.126	0.40307	0.0014736	0.46247	0.0028078	0.50514	0.0013788	0.58659	0.002255	0.75111	0.0016457	0.96974	0.0052421	1.1199	0.0050117	1.3413	0.0074089	1.3382	0.0074341
0.127	0.40277	0.0016345	0.4616	0.0029587	0.50547	0.0015622	0.5867	0.00085204	0.75163	0.0015507	0.96922	0.0055024	1.1196	0.0049444	1.3417	0.0086604	1.3386	0.0072826
0.128	0.4027	0.0017915	0.46201	0.0030358	0.50558	0.0013354	0.587	0.0012707	0.75133	0.0017642	0.96974	0.0052478	1.1201	0.0044644	1.3417	0.0086969	1.3378	0.0073534
0.129	0.40243	0.0016037	0.46249	0.0022683	0.50491	0.0016123	0.58741	0.0013483	0.75222	0.0015255	0.9701	0.0058509	1.1197	0.0050418	1.3412	0.0082059	1.3393	0.0071367
0.13	0.40324	0.0015192	0.46224	0.0028743	0.5059	0.0016127	0.588	0.0018798	0.75267	0.0018661	0.969	0.0048532	1.12	0.0054883	1.3418	0.0082787	1.3386	0.0084113
0.131	0.40244	0.001304	0.46188	0.0025171	0.50581	0.0015358	0.58735	0.00082753	0.75229	0.0015144	0.96963	0.0045725	1.1199	0.0052531	1.3416	0.0075786	1.3383	0.0071504
0.132	0.40271	0.0010984	0.46188	0.0024782	0.50566	0.0014611	0.5878	0.0012305	0.7534	0.0010246	0.97024	0.0060554	1.1203	0.0051955	1.3418	0.0093096	1.3385	0.0070923
0.133	0.40283	0.0012948	0.46177	0.0025798	0.50563	0.0015711	0.58802	0.0016109	0.753	0.0022206	0.96968	0.005112	1.1203	0.0059494	1.3415	0.0081252	1.3384	0.0075568
0.134	0.40276	0.0017947	0.46209	0.0026357	0.50578	0.0015889	0.58876	0.0010148	0.75353	0.0013223	0.96984	0.0048915	1.1203	0.0057752	1.3419	0.0085353	1.3389	0.0075126
0.135	0.40332	0.0014935	0.4621	0.0023626	0.50644	0.0014829	0.58851	0.0012045	0.75347	0.0017346	0.97029	0.0049507	1.1201	0.0051314	1.3422	0.00902	1.3379	0.0077954
0.136	0.40289	0.0011273	0.46202	0.0028354	0.50601	0.0012966	0.58883	0.0017807	0.75354	0.0015633	0.97011	0.0052806	1.1194	0.005405	1.3417	0.0080537	1.3386	0.0082941
0.137	0.40238	0.0017474	0.46169	0.0030929	0.50633	0.0018681	0.58916	0.0016811	0.75425	0.0016431	0.97095	0.0056671	1.1195	0.005563	1.3424	0.0085056	1.3395	0.0074276
0.138	0.40274	0.0013278	0.46211	0.0027832	0.50655	0.0013564	0.58897	0.0015786	0.75455	0.0018663	0.97036	0.0050006	1.1211	0.0043005	1.3418	0.008189	1.3395	0.0077527
0.139	0.40319	0.0013939	0.46205	0.0022765	0.50601	0.0013862	0.58896	0.0013681	0.75415	0.0014882	0.97026	0.0046514	1.1206	0.0053487	1.3419	0.0089982	1.3389	0.0077916
0.14	0.40284	0.0013467	0.46193	0.0029779	0.50616	0.0014129	0.58951	0.0013188	0.7551	0.001703	0.97021	0.005582	1.1202	0.0059366	1.3416	0.0080508	1.3395	0.0068937
0.141	0.40212	0.0013406	0.462	0.0032071	0.50641	0.0015723	0.59021	0.00099119	0.75501	0.0015768	0.97112	0.0052807	1.1205	0.0052125	1.3423	0.0064382	1.3395	0.0077097
0.142	0.40308	0.0014358	0.46215	0.0027169	0.50646	0.0013126	0.59023	0.0012905	0.75485	0.0018169	0.97041	0.0058099	1.1196	0.0052796	1.3425	0.0076822	1.3393	0.0077686
0.143	0.40194	0.0015624	0.46149	0.0027502	0.50624	0.0014539	0.58994	0.001542	0.75582	0.0022808	0.97066	0.0050896	1.1209	0.0050321	1.3418	0.0080371	1.3399	0.0076167
0.144	0.40279	0.0014288	0.46226	0.0028516	0.50681	0.0012647	0.59039	0.0010849	0.75539	0.0017702	0.9708	0.0058689	1.1204	0.0054456	1.3429	0.0079055	1.3396	0.0081023
0.145	0.40297	0.00093408	0.46204	0.0028069	0.50678	0.0014661	0.5904	0.001726	0.75567	0.0017194	0.97141	0.0053289	1.1206	0.005378	1.3428	0.0089573	1.3395	0.0075802
0.146	0.40236	0.001496	0.46229	0.0018752	0.50722	0.0013947	0.5905	0.001364	0.75609	0.0019579	0.9702	0.0050093	1.1201	0.00533	1.3426	0.0067687	1.34	0.0081103
0.147	0.40289	0.001062	0.46182	0.0026993	0.507	0.0015958	0.59023	0.0010709	0.7562	0.0015886	0.97086	0.005392	1.1202	0.0051961	1.3424	0.0091069	1.3397	0.0072905
0.148	0.4025	0.001113	0.46228	0.0024596	0.50716	0.0018988	0.59086	0.0015993	0.75616	0.0012007	0.97049	0.0057156	1.1205	0.0060775	1.3427	0.0082337	1.3397	0.0075759
0.149	0.40277	0.00098661	0.46183	0.0026968	0.50727	0.0016089	0.59141	0.00096484	0.75599	0.001817	0.97108	0.0051316	1.1204	0.0050614	1.3423	0.0079124	1.3397	0.0072421
0.15	0.40288	0.0012067	0.46206	0.0030051	0.50718	0.0013493	0.59118	0.0010427	0.75679	0.0012169	0.97095	0.0055142	1.1205	0.0056464	1.343	0.0087676	1.3394	0.0091527
0.151	0.4026	0.0013637	0.46215	0.0023839	0.50738	0.0013835	0.59117	0.00095595	0.7572	0.0014973	0.97075	0.0054674	1.1205	0.0053873	1.3425	0.0089878	1.3386	0.0071783
0.152	0.40291	0.00077486	0.46234	0.0026256	0.50776	0.0014825	0.59202	0.0017859	0.75724	0.0019872	0.97164	0.0059674	1.1214	0.005592	1.3423	0.0081176	1.3397	0.0078562
0.153	0.40248	0.0013141	0.46174	0.002956	0.50749	0.0010709	0.59245	0.0016228	0.75681	0.0014528	0.97096	0.0061026	1.1209	0.0048193	1.3438	0.0082507	1.3398	0.0072928
0.154	0.40268	0.0015966	0.46214	0.0030745	0.50757	0.0010757	0.59171	0.0012005	0.75699	0.0016247	0.97158	0.0056706	1.1204	0.0046127	1.3431	0.0081107	1.34	0.0087724
0.155	0.40271	0.0014076	0.4617	0.0024317	0.50751	0.00097715	0.59238	0.0012227	0.75779	0.0023004	0.97143	0.005189	1.1211	0.0054244	1.3421	0.008538	1.3409	0.0072555
0.156	0.40277	0.0012715	0.46228	0.0027451	0.50802	0.0013442	0.59325	0.0015194	0.75836	0.0023062	0.97132	0.0054587	1.1213	0.0054988	1.343	0.008817	1.3403	0.007473
0.157	0.40274	0.0011096	0.46209	0.0023093	0.50781	0.0011588	0.59204	0.001742	0.7573	0.0017534	0.97181	0.0057288	1.121	0.0055727	1.3427	0.0079235	1.3404	0.0078818
0.158	0.40305	0.0014529	0.46201	0.0026088	0.50789	0.001125	0.59273	0.0011227	0.75776	0.0010293	0.97146	0.0054941	1.1206	0.0053209	1.3429	0.0077714	1.3399	0.0075373
0.159	0.40256	0.0015914	0.46204	0.0030982	0.50854	0.0014885	0.59336	0.0014966	0.75849	0.0017365	0.97145	0.0052575	1.1209	0.0057952	1.3436	0.0088665	1.3397	0.0077977
0.16	0.40241	0.00088623	0.46201	0.0021549	0.50824	0.0010497	0.59305	0.0016509	0.75821	0.0016826	0.971	0.0051576	1.1206	0.0055424	1.3426	0.0091126	1.3404	0.0079358
0.161	0.40259	0.001115	0.46238	0.002381	0.5077	0.0014374	0.59373	0.0014806	0.75779	0.0013677	0.97185	0.0049093	1.1212	0.0053117	1.3432	0.007471	1.3407	0.0072792
0.162	0.40255	0.00098545	0.46145	0.0027646	0.50854	0.0016881	0.59328	0.001839	0.75858	0.0014512	0.97154	0.0057206	1.1206	0.0056942	1.3434	0.0082943	1.34	0.0073196
0.163	0.40283	0.0011149	0.46213	0.0022859	0.50852	0.0011242	0.59353	0.00066368	0.75936	0.0017952	0.97164	0.0051917	1.1204	0.0055067	1.3435	0.0087561	1.3414	0.0074574
0.164	0.40276	0.0013188	0.46194	0.0024095	0.50813	0.001302	0.59374	0.001493	0.75882	0.0013821	0.97158	0.0054097	1.1206	0.0053547	1.3431	0.009071	1.3415	0.0074672
0.165	0.40237	0.0003702	0.46171	0.0032505	0.50834	0.0012435	0.59393	0.00083952	0.7589	0.0015696	0.97189	0.0053254	1.1213	0.0060728	1.3433	0.0082826	1.3405	0.0091822
0.166	0.40239	0.001477	0.46234	0.0029993	0.5086	0.0015403	0.59342	0.0015635	0.75909	0.0015518	0.97143	0.0052823	1.1212	0.0048042	1.344	0.0086912	1.3401	0.0071687
0.167	0.40289	0.000768	0.46169	0.0025302	0.50857	0.0010402	0.59369	0.0014076	0.75904	0.0011876	0.97154	0.005922	1.1212	0.0053678	1.3434	0.007556	1.3413	0.0074532
0.168	0.40198	0.0008287	0.46199	0.0032005	0.50819	0.0020167	0.5938	0.0017424	0.7592	0.0015635	0.97202	0.005664	1.1209	0.0050012	1.3434	0.0082451	1.3409	0.0089695
0.169	0.40262	0.0014626	0.46216	0.002039	0.5087	0.0018413	0.594	0.001789	0.75931	0.0018709	0.97201	0.0055838	1.1213	0.0052859	1.3443	0.0091468	1.3409	0.0076713
0.17	0.40305	0.0013343	0.4619	0.0029567	0.50865	0.0011035	0.59422	0.00092446	0.75943	0.0015482	0.97203	0.0053576	1.1218	0.0058641	1.344	0.0086421	1.3414	0.007906
0.171	0.40266	0.00094586	0.46224	0.0030015	0.50878	0.001489	0.59452	0.0016493	0.75965	0.001546	0.97215	0.0054339	1.1218	0.0047186	1.343	0.0089078	1.3421	0.0077407
0.172	0.40273	0.0018669	0.46174	0.0025842	0.5089	0.001896	0.5944	0.0010609	0.75993	0.001716	0.972	0.005799	1.1222	0.0053222	1.3439	0.0088448	1.3413	0.006727
0.173	0.40223	0.0012193	0.46214	0.0025451	0.50911	0.0011443	0.59497	0.0014657	0.75998	0.0011431	0.97146	0.005146	1.1213	0.0052566	1.3442	0.0084972	1.3405	0.0076833
0.174	0.40218	0.0014476	0.46173	0.0024226	0.50943	0.0015324	0.59454	0.001277	0.75979	0.0016363	0.97263	0.0055895	1.1211	0.0052247	1.3437	0.0083772	1.3415	0.0077687
0.175	0.40217	0.0014894	0.46202	0.0028729	0.50896	0.0018486	0.59488	0.0017904	0.76012	0.0015466	0.97147	0.0056171	1.1221	0.0054354	1.3432	0.0088686	1.3408	0.0079081
0.176	0.40277	0.0012563	0.46185	0.0021318	0.50943	0.0012405	0.59476	0.0010408	0.76004	0.0011421	0.97181	0.0058472	1.1221	0.0057828	1.3438	0.0085715	1.3415	0.0080327
0.177	0.40272	0.0010809	0.46209	0.0023151	0.50914	0.0013746	0.5946	0.001248	0.7599	0.0014366	0.97271	0.0052877	1.1214	0.0050579	1.3443	0.0089464	1.3417	0.007391
0.178	0.40288	0.0015372	0.46203	0.0032598	0.50907	0.0014096	0.59526	0.001592	0.76046	0.0020357	0.97215	0.0059996	1.1216	0.005832	1.3445	0.0079162	1.3415	0.008011
0.179	0.40252	0.00069503	0.46154	0.0024142	0.50939	0.0014016	0.59536	0.0020187	0.76092	0.0014552	0.97202	0.0048102	1.1218	0.0041382	1.344	0.0083418	1.3413	0.0078042
0.18	0.40218	0.0012373	0.46199	0.0024035	0.50924	0.0011817	0.59531	0.0012753	0.7607	0.0022488	0.9725	0.0055305	1.1218	0.0060141	1.344	0.0090094	1.3419	0.0082347
0.181	0.4026	0.0013614	0.46222	0.0026022	0.50982	0.0011542	0.59602	0.0015132	0.76087	0.0013537	0.97222	0.0056089	1.122	0.0055859	1.3444	0.0080652	1.3416	0.0074936
0.182	0.40222	0.0013762	0.46195	0.002989	0.50944	0.0011008	0.59521	0.0013078	0.76083	0.0014355	0.97256	0.0056062	1.1219	0.0058879	1.3451	0.0083542	1.3419	0.0076613
0.183	0.40243	0.0013146	0.46198	0.0027528	0.50943	0.0012452	0.59584	0.001707	0.76058	0.0017427	0.97203	0.0058482	1.1217	0.0053339	1.3448	0.0094516	1.3414	0.0075262
0.184	0.40226	0.00081446	0.46181	0.0025693	0.50974	0.0014061	0.59566	0.0010519	0.76091	0.0014908	0.97282	0.0056651	1.1222	0.0048539	1.3447	0.0075911	1.3413	0.00819
0.185	0.40284	0.00097761	0.46183	0.0027632	0.50991	0.0015654	0.59568	0.0012033	0.76066	0.0012216	0.97208	0.0053528	1.122	0.0051225	1.3449	0.0090699	1.3424	0.0071954
0.186	0.40242	0.0011753	0.46197	0.002501	0.50983	0.0011421	0.59613	0.0012993	0.7611	0.0012236	0.97206	0.0053	1.1224	0.0049534	1.3445	0.0080447	1.3415	0.0080256
0.187	0.40268	0.0012331	0.46193	0.0025384	0.50979	0.0015858	0.59547	0.0014204	0.76089	0.0015419	0.97216	0.0059454	1.122	0.0058308	1.3439	0.0083526	1.3415	0.0078975
0.188	0.4026	0.00082606	0.46195	0.0019438	0.50962	0.0011877	0.59615	0.0017345	0.76123	0.0012645	0.97168	0.0052066	1.1217	0.0057733	1.3448	0.010007	1.3421	0.0078388
0.189	0.40263	0.00069089	0.4618	0.0027321	0.51002	0.0011722	0.59611	0.0013968	0.76092	0.0021301	0.97231	0.0049571	1.1226	0.0054459	1.3443	0.0085953	1.3416	0.0075293
0.19	0.40292	0.00034705	0.46191	0.0029007	0.5096	0.0015989	0.59599	0.0016724	0.76131	0.0013174	0.97239	0.0049226	1.1218	0.0056478	1.3449	0.0078247	1.3415	0.0068892
0.191	0.40225	0.0010351	0.46232	0.0024962	0.50986	0.0014304	0.59754	0.0014122	0.76139	0.0016239	0.97263	0.0055786	1.1226	0.0046786	1.3441	0.007912	1.3419	0.0071142
0.192	0.40267	0.0015622	0.46178	0.0023476	0.5108	0.001452	0.59645	0.00099697	0.76187	0.0010295	0.97266	0.0052077	1.1221	0.0050375	1.3443	0.0079948	1.3429	0.0071599
0.193	0.40233	0.0011127	0.46205	0.0029901	0.50995	0.0012021	0.59635	0.001439	0.76148	0.002171	0.97188	0.0053619	1.1221	0.0054551	1.3453	0.0082705	1.3423	0.0071847
0.194	0.40213	0.00094466	0.4619	0.0027179	0.50949	0.00091681	0.59701	0.0015334	0.7619	0.0021445	0.97273	0.0055431	1.1225	0.0049537	1.3445	0.0075161	1.3423	0.0079712
0.195	0.40274	0.0010428	0.46199	0.0027136	0.51031	0.0011676	0.59646	0.0016291	0.76181	0.0015099	0.97305	0.0050552	1.1229	0.0045318	1.3452	0.0087874	1.3422	0.0079286
0.196	0.40274	0.00083231	0.46211	0.002824	0.50965	0.0014473	0.59677	0.0011604	0.762	0.0017561	0.97267	0.0054877	1.1224	0.0057984	1.3455	0.0088552	1.3423	0.006984
0.197	0.40253	0.0006511	0.46229	0.0027155	0.51022	0.0012307	0.5972	0.0016364	0.76127	0.0018121	0.97205	0.004979	1.1213	0.0051824	1.3441	0.0080485	1.3419	0.0074651
0.198	0.402	0.0012709	0.46179	0.0021381	0.50964	0.00089424	0.59663	0.0013878	0.76178	0.0022971	0.97265	0.0063306	1.1222	0.0055308	1.3452	0.0077321	1.3425	0.0078408
0.199	0.40222	0.0010529	0.46166	0.0029116	0.51022	0.0011776	0.59681	0.001433	0.76166	0.0013985	0.9728	0.0055885	1.1227	0.0053982	1.3456	0.0078177	1.3428	0.0073761
0.2	0.40248	0.00085427	0.46211	0.0023948	0.51032	0.000962	0.59762	0.0012128	0.76151	0.0015384	0.97315	0.005252	1.1221	0.0048553	1.3452	0.0082293	1.3429	0.0080065
0.201	0.40262	0.0009367	0.4618	0.0026018	0.51009	0.0016812	0.59722	0.0017928	0.76226	0.0021224	0.97382	0.005336	1.1222	0.0052302	1.3457	0.008786	1.3426	0.0073375
0.202	0.40176	0.0013587	0.46207	0.0023555	0.51024	0.0016157	0.59743	0.0015231	0.762	0.0011347	0.97298	0.0050513	1.1232	0.0055192	1.3447	0.0080364	1.3429	0.0083549
0.203	0.40261	0.00032158	0.46241	0.0024975	0.51064	0.001395	0.59727	0.0013993	0.76177	0.0020991	0.97258	0.0060298	1.1221	0.0057352	1.3451	0.0088422	1.3432	0.0074312
0.204	0.4027	0.00082636	0.46153	0.0027952	0.50999	0.0017519	0.59681	0.0007987	0.76241	0.0010948	0.97305	0.0051833	1.1234	0.0048282	1.3458	0.008465	1.343	0.0075646
0.205	0.40204	0.0012465	0.462	0.0024462	0.51042	0.0012507	0.59755	0.0017698	0.76232	0.0015729	0.97307	0.0049241	1.1226	0.0056887	1.346	0.0075762	1.3428	0.0075426
0.206	0.40259	0.00069778	0.46178	0.0031115	0.51056	0.0013399	0.59741	0.0016428	0.76244	0.0013856	0.97334	0.0049381	1.1231	0.0047673	1.3455	0.0083332	1.3433	0.007007
0.207	0.40182	0.0012805	0.46172	0.0030941	0.51032	0.0016068	0.59784	0.0013976	0.76275	0.0023114	0.97275	0.0050569	1.1235	0.0052964	1.3461	0.0079785	1.3423	0.0074564
0.208	0.40271	0.0010563	0.46158	0.0028099	0.51096	0.0021345	0.59765	0.0018984	0.76236	0.0021254	0.97365	0.0057031	1.1223	0.0055579	1.3456	0.0093673	1.3425	0.0084461
0.209	0.40209	0.0007763	0.46167	0.0022785	0.5097	0.0012388	0.59758	0.0014848	0.76237	0.0018717	0.97278	0.0057647	1.1226	0.0052964	1.3452	0.0085173	1.343	0.0077409
0.21	0.40236	0.0011764	0.46225	0.002923	0.51064	0.0011522	0.59793	0.0014226	0.76247	0.0014197	0.97296	0.0044783	1.1228	0.0054095	1.3458	0.0085743	1.3428	0.0081216
0.211	0.40228	0.0010615	0.46188	0.0027197	0.51066	0.0025087	0.59777	0.0014539	0.76242	0.0017871	0.97335	0.0059752	1.1231	0.0050031	1.3453	0.0083379	1.3433	0.0075772
0.212	0.40206	0.00096603	0.46213	0.0025138	0.51017	0.0010144	0.59742	0.0014036	0.76285	0.0019102	0.97282	0.0051948	1.1229	0.0054847	1.3456	0.008226	1.3433	0.0077996
0.213	0.4022	0.0009749	0.46177	0.0028398	0.51076	0.0013711	0.59732	0.0017547	0.76265	0.001834	0.97329	0.0061376	1.1236	0.004886	1.3466	0.0088023	1.3433	0.0077078
0.214	0.40206	0.00050232	0.46184	0.0025776	0.51104	0.0019694	0.59792	0.0016822	0.76276	0.0015559	0.9734	0.005388	1.123	0.0052843	1.3463	0.009186	1.3428	0.0081776
0.215	0.40269	0.0012369	0.46198	0.0028938	0.51044	0.0010602	0.59841	0.0017695	0.76298	0.0018279	0.97277	0.0049575	1.1229	0.0054795	1.3446	0.0079349	1.3427	0.0074935
0.216	0.4025	0.0011074	0.46232	0.0026164	0.51087	0.0014539	0.59826	0.0015679	0.76238	0.0019005	0.97294	0.0051043	1.1229	0.0054879	1.3468	0.0086557	1.343	0.0065588
0.217	0.4026	0.0012566	0.4619	0.0028653	0.51098	0.0012233	0.598	0.0012017	0.76268	0.0016094	0.97358	0.0057163	1.1232	0.0059475	1.3465	0.0084423	1.3431	0.0070215
0.218	0.40233	0.00068815	0.46184	0.0025554	0.51096	0.0012816	0.59766	0.0014244	0.76317	0.0018849	0.97328	0.0052351	1.123	0.0049811	1.3462	0.0083705	1.3441	0.0075272
0.219	0.40245	0.00069623	0.46252	0.0025039	0.51107	0.0014871	0.5977	0.0018624	0.76276	0.001686	0.97389	0.0059324	1.1228	0.0048867	1.3456	0.0077057	1.343	0.0072479
0.22	0.40195	0.0012357	0.4614	0.0029212	0.51118	0.0012638	0.59819	0.0014468	0.76323	0.0018107	0.97315	0.0050231	1.1238	0.0055499	1.3463	0.0091389	1.3442	0.0078272
0.221	0.40216	0.00084638	0.462	0.002246	0.51083	0.0013199	0.59814	0.001272	0.76292	0.0015006	0.97323	0.0051537	1.124	0.0052964	1.3459	0.0090241	1.3445	0.007344
0.222	0.40215	0.00081276	0.46198	0.0020801	0.51082	0.0017635	0.59866	0.0017513	0.76258	0.00097316	0.97292	0.0061264	1.1229	0.0052851	1.3463	0.0090367	1.3439	0.0078818
0.223	0.40244	0.00082087	0.46155	0.0033444	0.51102	0.0014621	0.5983	0.0016033	0.76396	0.0016658	0.97361	0.0045485	1.1232	0.0059348	1.3463	0.0089802	1.3434	0.0071181
0.224	0.40192	0.0012215	0.46245	0.0030155	0.5113	0.0010945	0.59881	0.0013352	0.76299	0.0020367	0.9732	0.00522	1.1231	0.0048458	1.3467	0.0087348	1.3441	0.0077137
0.225	0.40211	0.00046403	0.46237	0.0031027	0.51131	0.0017283	0.59839	0.0012981	0.76301	0.0013783	0.97366	0.0050234	1.1233	0.0053145	1.3467	0.0088797	1.3439	0.0081203
0.226	0.40267	0.00065778	0.46188	0.002875	0.51155	0.0015492	0.59875	0.0015359	0.76313	0.0013665	0.97405	0.004961	1.1242	0.0055286	1.3463	0.0078426	1.3441	0.007189
0.227	0.40245	0.0011718	0.46236	0.0028197	0.51145	0.0012915	0.59842	0.0012418	0.76329	0.0012355	0.97328	0.0057145	1.1231	0.0063827	1.3461	0.0082084	1.3441	0.007852
0.228	0.40285	0.0010382	0.46171	0.0036605	0.5114	0.001318	0.59854	0.0017398	0.76369	0.0016304	0.97345	0.0052742	1.1235	0.0053986	1.3461	0.0080423	1.3444	0.0068931
0.229	0.40218	0.00069677	0.46169	0.0023667	0.51112	0.00077261	0.59845	0.0010853	0.76267	0.0018378	0.97344	0.0056311	1.1237	0.0056899	1.3464	0.0088315	1.344	0.0080097
0.23	0.40264	0.0013526	0.46207	0.0022859	0.511	0.0013762	0.5985	0.0015646	0.76305	0.0012188	0.97333	0.005433	1.1234	0.0052189	1.3463	0.0081254	1.3445	0.0077904
0.231	0.40248	0.00067959	0.46183	0.0028912	0.51163	0.0016258	0.59865	0.001513	0.76399	0.0018639	0.97362	0.0048798	1.1236	0.0049931	1.3471	0.0082508	1.3439	0.0076818
0.232	0.40302	0.0010398	0.46195	0.0022329	0.51192	0.0013298	0.59873	0.0020696	0.76319	0.0015689	0.97315	0.0055359	1.1236	0.0050024	1.3474	0.0083102	1.3446	0.0082789
0.233	0.40249	0.00078068	0.46169	0.003114	0.51084	0.0013802	0.59861	0.0014114	0.76391	0.0017785	0.97284	0.005533	1.1241	0.0052304	1.3469	0.00819	1.3443	0.0069232
0.234	0.40192	0.00068889	0.4618	0.0029933	0.51155	0.0012531	0.59943	0.0017173	0.76339	0.0016473	0.97355	0.0058041	1.1238	0.0057992	1.3475	0.0093058	1.345	0.0083163
0.235	0.4022	0.00062162	0.46193	0.002373	0.51165	0.00096717	0.59881	0.0012943	0.7634	0.0013357	0.97385	0.0058636	1.1234	0.0056442	1.3473	0.0085248	1.3444	0.007525
0.236	0.4027	0.00060747	0.46226	0.0022037	0.5113	0.0014906	0.59849	0.0016352	0.76362	0.0021741	0.97362	0.0054627	1.1238	0.0052388	1.3481	0.0081122	1.3438	0.0078959
0.237	0.40211	0.0005968	0.46216	0.0027458	0.51116	0.0013056	0.59928	0.0016698	0.7635	0.001248	0.97353	0.0058696	1.1246	0.0044272	1.3471	0.009056	1.3447	0.0084024
0.238	0.4024	0.0013768	0.46193	0.0023996	0.51125	0.001517	0.59898	0.0013103	0.76409	0.0018149	0.97365	0.0058077	1.1234	0.0049337	1.3468	0.0086503	1.3447	0.0077557
0.239	0.40263	0.00070111	0.46203	0.002379	0.51137	0.002073	0.59927	0.0021236	0.76353	0.0017717	0.97359	0.0053778	1.1251	0.0052284	1.3479	0.0083339	1.3451	0.0078349
0.24	0.4025	0.00065244	0.46223	0.002756	0.51204	0.0014319	0.59934	0.0012109	0.76341	0.0011431	0.97377	0.0054857	1.1232	0.0053652	1.3474	0.0085097	1.3447	0.0077975
0.241	0.40242	0.0013819	0.46219	0.0021818	0.51169	0.001829	0.59927	0.0011235	0.76385	0.0014151	0.97312	0.0053828	1.1238	0.0052101	1.3475	0.0083794	1.3449	0.0076896
0.242	0.40232	0.00086129	0.46211	0.0028853	0.51142	0.0016436	0.59931	0.001995	0.76342	0.0023046	0.97434	0.0047338	1.124	0.0048926	1.3474	0.0087601	1.3451	0.0086264
0.243	0.4022	0.00084693	0.46182	0.002752	0.51195	0.0013146	0.59923	0.00149	0.76406	0.0022976	0.97386	0.0048939	1.1237	0.0050277	1.3478	0.0087378	1.3446	0.0073496
0.244	0.40263	0.001145	0.4621	0.0023749	0.51138	0.0015142	0.59861	0.0018866	0.76391	0.0008383	0.9741	0.0060455	1.1239	0.005269	1.3469	0.0093708	1.3441	0.0069236
0.245	0.40208	0.00087559	0.46186	0.001926	0.51155	0.00079595	0.59951	0.0019553	0.7635	0.0015684	0.97381	0.0051094	1.1246	0.0056857	1.3475	0.0088483	1.3449	0.0079288
0.246	0.40298	0.00082414	0.46181	0.0023522	0.51169	0.0011639	0.59948	0.0011603	0.76405	0.0012236	0.9738	0.0056015	1.1234	0.0051241	1.3473	0.0085857	1.3452	0.0074823
0.247	0.40245	0.00041027	0.46238	0.0020208	0.51182	0.0013738	0.59948	0.0012794	0.76297	0.001619	0.97448	0.0056289	1.1243	0.0052549	1.3475	0.0075711	1.3439	0.00775
0.248	0.40182	0.001121	0.46179	0.0029701	0.51214	0.0017703	0.59978	0.0017884	0.76417	0.0023991	0.97338	0.0047364	1.1247	0.0047843	1.3474	0.0084806	1.3446	0.0083399
0.249	0.40239	0.00044366	0.4621	0.0025944	0.51211	0.0012793	0.59987	0.001696	0.76357	0.0021424	0.97429	0.0060185	1.1239	0.0060112	1.3475	0.0085727	1.345	0.0070776
0.25	0.40267	0.00054867	0.46206	0.0024578	0.51183	0.0010206	0.59907	0.0014269	0.76308	0.00092684	0.97315	0.0050743	1.1244	0.0061353	1.3485	0.0074447	1.3448	0.0082743
0.251	0.40205	0.00091507	0.46192	0.0024332	0.51175	0.0016543	0.59917	0.0018405	0.76443	0.0013763	0.97393	0.0050916	1.1246	0.0050211	1.3479	0.0090043	1.3449	0.0077444
0.252	0.40226	0.00084642	0.46247	0.003042	0.51184	0.0013307	0.5988	0.0011024	0.76403	0.0023873	0.97376	0.0050736	1.1243	0.0049514	1.3475	0.0088523	1.3455	0.0079721
0.253	0.40226	0.00076437	0.46116	0.0027409	0.51201	0.00125	0.59969	0.0012509	0.76414	0.001036	0.97448	0.0046976	1.1238	0.0063397	1.3478	0.007671	1.3462	0.0077997
0.254	0.40245	0.00078238	0.46185	0.0027239	0.51201	0.0017292	0.59997	0.0011051	0.76476	0.0023578	0.9739	0.0055242	1.1247	0.0049295	1.3476	0.0086335	1.3457	0.0084334
0.255	0.40253	0.00052811	0.46209	0.0026832	0.51168	0.0013023	0.59929	0.0014689	0.76422	0.0014316	0.97471	0.0056028	1.1244	0.0054101	1.3484	0.0091793	1.3458	0.0073172
0.256	0.40212	0.0012499	0.4619	0.0029014	0.5122	0.0012544	0.59977	0.0013405	0.76411	0.0012114	0.97377	0.0045895	1.1239	0.0050361	1.3485	0.0088211	1.346	0.007505
0.257	0.40242	0.00094531	0.46192	0.0025425	0.51208	0.0016381	0.60004	0.0015112	0.76393	0.001454	0.9744	0.0056662	1.1249	0.0054636	1.3482	0.0092319	1.3459	0.008131
0.258	0.40221	0.000982	0.46228	0.0028332	0.5122	0.0010308	0.59965	0.0012616	0.76433	0.0018446	0.97439	0.0053778	1.1234	0.0052019	1.3491	0.0078684	1.3457	0.0075343
0.259	0.40193	0.0010167	0.46163	0.0023643	0.51195	0.001596	0.59994	0.0017414	0.76422	0.0020458	0.97409	0.005756	1.1247	0.0054289	1.349	0.0090422	1.3462	0.0072963
0.26	0.40232	0.0007637	0.46191	0.0028714	0.51203	0.0015688	0.5997	0.0017001	0.76366	0.0021212	0.97393	0.0052876	1.1255	0.0062707	1.3478	0.0084787	1.3455	0.0074114
0.261	0.40231	0.00097222	0.46188	0.002994	0.51165	0.0012969	0.59983	0.00097621	0.76405	0.00158	0.97349	0.0052421	1.1241	0.0054641	1.3487	0.0095778	1.3461	0.0071601
0.262	0.40234	0.00045043	0.46213	0.0028679	0.51199	0.0013985	0.59972	0.0015343	0.76448	0.0014001	0.97392	0.0059857	1.1243	0.0053562	1.3476	0.0075593	1.3454	0.0085956
0.263	0.40248	0.00080317	0.46229	0.0023466	0.51225	0.0011459	0.59953	0.0020151	0.76391	0.0016796	0.97468	0.0061826	1.1253	0.005947	1.348	0.0087092	1.3459	0.0072145
0.264	0.40236	0.00043927	0.46231	0.0029376	0.51217	0.0012676	0.59994	0.0016749	0.7644	0.0011807	0.97392	0.0052544	1.1242	0.0058493	1.3485	0.0083991	1.3459	0.007879
0.265	0.40245	0.00097743	0.46176	0.0026211	0.51161	0.0010204	0.59973	0.0018984	0.76426	0.0015008	0.97503	0.0057846	1.1248	0.0051036	1.3482	0.0077372	1.3454	0.0072304
0.266	0.40237	0.00098976	0.46222	0.002633	0.51209	0.0012875	0.5998	0.0016447	0.76436	0.0017047	0.97377	0.0042622	1.1249	0.0051821	1.3486	0.008815	1.3457	0.0083161
0.267	0.40254	0.00043554	0.46182	0.0024899	0.51194	0.0015546	0.59991	0.0011887	0.76405	0.0016167	0.97436	0.0052807	1.125	0.0053015	1.3485	0.0081187	1.3467	0.0079663
0.268	0.4024	0.00082961	0.46212	0.002645	0.51185	0.00090726	0.60041	0.001668	0.76417	0.0011812	0.97507	0.005805	1.1248	0.0051019	1.3488	0.0081297	1.3463	0.0073329
0.269	0.40221	0.0015299	0.46206	0.0023834	0.51193	0.0016508	0.60017	0.0012533	0.76412	0.0013505	0.97388	0.0055138	1.1249	0.0048005	1.3486	0.0084785	1.3459	0.007482
0.27	0.40244	0.00037454	0.46186	0.0030015	0.51275	0.0017015	0.59983	0.0013691	0.76385	0.00058624	0.97429	0.0057447	1.1251	0.0048491	1.349	0.0090376	1.3471	0.0065586
0.271	0.40215	0.00070562	0.46148	0.0021699	0.51202	0.0010998	0.59981	0.0014029	0.76432	0.0015659	0.97415	0.0044773	1.1241	0.0062306	1.3485	0.0082542	1.3464	0.0072202
0.272	0.40224	0.0010631	0.46179	0.0029686	0.51221	0.0014666	0.60023	0.0012084	0.76482	0.0017561	0.97408	0.0059967	1.125	0.004923	1.3494	0.0086181	1.3463	0.0079215
0.273	0.40237	0.00029063	0.46199	0.002725	0.51231	0.0013391	0.60036	0.0015208	0.76451	0.0015442	0.97466	0.0046339	1.1252	0.0050556	1.3486	0.0081627	1.3462	0.007527
0.274	0.40274	0.00082614	0.46184	0.0027943	0.51236	0.0013381	0.60028	0.0015179	0.7647	0.0020216	0.97404	0.0057277	1.1249	0.0052341	1.3493	0.0088886	1.3468	0.0073977
0.275	0.40285	0.00048643	0.46184	0.0029297	0.51223	0.0016095	0.60039	0.0017549	0.76427	0.0020503	0.97435	0.005161	1.1251	0.0047638	1.3486	0.0083967	1.3461	0.0072197
0.276	0.4019	0.00082237	0.46193	0.0023208	0.51213	0.001276	0.60137	0.00098356	0.76451	0.0011494	0.97503	0.0055034	1.1255	0.0052502	1.3492	0.008923	1.3464	0.0071885
0.277	0.40206	0.00065175	0.46189	0.0027047	0.51234	0.0012846	0.60004	0.001395	0.765	0.0018405	0.97455	0.0055471	1.1251	0.0060359	1.3494	0.008286	1.3463	0.0077369
0.278	0.40238	0.00091535	0.46215	0.0026456	0.5121	0.0013135	0.60053	0.0017149	0.76437	0.0017068	0.97465	0.0056349	1.1249	0.0051893	1.3489	0.0085658	1.3465	0.0076743
0.279	0.40228	0.00064667	0.46198	0.0027636	0.51258	0.001577	0.60019	0.0017901	0.76418	0.0015372	0.97481	0.0054015	1.1251	0.0054885	1.3493	0.00858	1.3474	0.0073248
0.28	0.40262	0.00051128	0.46167	0.0028133	0.51249	0.00047304	0.6	0.0011659	0.76434	0.0011962	0.97457	0.0052498	1.1255	0.004967	1.3491	0.0088502	1.3465	0.0075625
0.281	0.40268	0.0008141	0.46158	0.0025962	0.51221	0.0014671	0.60037	0.0019304	0.76472	0.0012558	0.97459	0.0051207	1.1244	0.0048754	1.3499	0.0081493	1.3475	0.007259
0.282	0.40187	0.0014052	0.46194	0.0025837	0.5125	0.00151	0.60007	0.0011231	0.76451	0.00096183	0.97417	0.0056504	1.1258	0.0059281	1.3494	0.0083024	1.3473	0.0083515
0.283	0.40254	0.00075171	0.46187	0.0025963	0.51206	0.0011932	0.60034	0.00083714	0.76455	0.0017901	0.97466	0.0053021	1.1252	0.0049969	1.3494	0.0079646	1.3468	0.0073439
0.284	0.40194	0.00054195	0.46214	0.0024877	0.51275	0.0013304	0.59999	0.0017249	0.76479	0.0013053	0.97463	0.0060732	1.1252	0.0045339	1.3494	0.0087735	1.348	0.0081293
0.285	0.40206	0.00074069	0.46169	0.0028082	0.51247	0.0010993	0.60034	0.0016274	0.76495	0.0013781	0.97454	0.0054244	1.1254	0.0059755	1.3495	0.0083471	1.3467	0.0076729
0.286	0.40225	0.00049337	0.46238	0.0027648	0.51249	0.0014734	0.60051	0.00132	0.76496	0.0022044	0.97514	0.0057394	1.1261	0.0057183	1.3495	0.010085	1.3468	0.0082997
0.287	0.40231	0.0010105	0.46178	0.0032463	0.51278	0.0015236	0.60047	0.001759	0.76459	0.0010152	0.97504	0.0049565	1.1263	0.0059158	1.3504	0.0081654	1.3483	0.0077255
0.288	0.40181	0.0010601	0.46194	0.0026337	0.51279	0.0016107	0.60079	0.0011988	0.76494	0.0011629	0.97434	0.0058797	1.1253	0.0055928	1.3495	0.0095378	1.3471	0.007569
0.289	0.40241	0.00078915	0.46212	0.0027769	0.51237	0.0010293	0.59994	0.001942	0.76403	0.0018558	0.9749	0.0057207	1.1258	0.0049012	1.35	0.0077348	1.3478	0.0076959
0.29	0.40274	0.00098631	0.46173	0.0025705	0.51238	0.0011337	0.60054	0.0014129	0.76446	0.0013494	0.97474	0.0049259	1.1257	0.005	1.3493	0.0078515	1.3471	0.0074293
0.291	0.40233	0.0010097	0.46202	0.0024451	0.51273	0.00081347	0.60063	0.00090883	0.76474	0.0016979	0.97476	0.0056127	1.1253	0.0054755	1.3497	0.0088296	1.3471	0.0071764
0.292	0.40213	0.00067171	0.46174	0.002966	0.51241	0.0018989	0.60077	0.00096908	0.76405	0.0015493	0.9747	0.0053205	1.1252	0.0052647	1.3502	0.0086725	1.3472	0.0079785
0.293	0.40212	0.00053275	0.4622	0.0027026	0.51234	0.0014358	0.60023	0.0014135	0.7648	0.0014207	0.97455	0.005614	1.1266	0.0063185	1.35	0.0080936	1.3475	0.0084275
0.294	0.4025	0.0011844	0.46182	0.0023125	0.51285	0.001404	0.60035	0.0012428	0.76485	0.0013952	0.97521	0.0054024	1.1256	0.0053528	1.3498	0.0084461	1.3485	0.0075336
0.295	0.40206	0.0012166	0.46194	0.0028316	0.51264	0.0015696	0.60028	0.0018666	0.76439	0.0019735	0.97423	0.0050824	1.1256	0.0057595	1.3502	0.0080646	1.3481	0.0070066
0.296	0.40239	0.00087111	0.46176	0.0030469	0.51271	0.0013596	0.60025	0.0015275	0.76494	0.0019181	0.97513	0.0057741	1.1259	0.0050276	1.3504	0.0092331	1.3472	0.0073031
0.297	0.40199	0.00070854	0.46227	0.0026036	0.5125	0.0010938	0.60057	0.0011342	0.76508	0.0012919	0.97506	0.0052453	1.1261	0.0062863	1.3501	0.0072998	1.3479	0.0078545
0.298	0.4022	0.00086852	0.46162	0.0026537	0.51253	0.0015868	0.60082	0.0017256	0.76471	0.0011759	0.97507	0.005174	1.1255	0.0048077	1.3497	0.00837	1.3472	0.0072379
0.299	0.40198	0.00037152	0.46204	0.0024398	0.5123	0.0012973	0.60044	0.0014831	0.76473	0.0019652	0.97506	0.0052086	1.1261	0.005273	1.3498	0.0086031	1.3483	0.0078866
0.3	0.40266	0.0011821	0.46263	0.0025526	0.51232	0.0015052	0.60033	0.0017667	0.76472	0.001053	0.97444	0.0058137	1.1256	0.0052119	1.3504	0.0081743	1.3485	0.0074519
0.301	0.40218	0.00099864	0.46153	0.0032004	0.5127	0.0014968	0.60073	0.0017343	0.76483	0.0017919	0.97474	0.0052896	1.1256	0.0051604	1.3502	0.0089383	1.3475	0.0077086
0.302	0.4028	0.00056594	0.46178	0.0019144	0.51244	0.00094249	0.59999	0.0013563	0.76427	0.0012222	0.97504	0.0055344	1.1257	0.0052338	1.3509	0.0087289	1.3478	0.0072611
0.303	0.40255	0.00048831	0.46224	0.0024025	0.51256	0.0011105	0.60083	0.0016722	0.76467	0.0013957	0.97491	0.0049574	1.1258	0.006334	1.3509	0.0085981	1.3487	0.0080475
0.304	0.40226	0.00090662	0.4619	0.0029635	0.51254	0.0011965	0.60134	0.0017534	0.76449	0.0014616	0.97561	0.0055713	1.1263	0.0048359	1.3509	0.0084872	1.348	0.0081184
0.305	0.40243	0.0006776	0.46225	0.0021512	0.5129	0.0017897	0.6007	0.0013628	0.76509	0.0013646	0.975	0.0058299	1.1263	0.005424	1.3507	0.0089057	1.3485	0.0069409
0.306	0.40255	0.00064647	0.46164	0.0026297	0.51279	0.00081561	0.60098	0.0018521	0.76464	0.0014481	0.97491	0.0047473	1.1261	0.0055106	1.3511	0.0087166	1.3477	0.007566
0.307	0.40229	0.00074147	0.46188	0.0036314	0.51283	0.0012007	0.60141	0.001321	0.7646	0.001492	0.97452	0.0049817	1.1264	0.0049933	1.3513	0.0076465	1.3473	0.0075344
0.308	0.40241	0.00043255	0.46192	0.0022801	0.51181	0.0016985	0.60057	0.0015841	0.76469	0.0017477	0.97535	0.0053304	1.1271	0.0051452	1.3496	0.0087839	1.3475	0.0076696
0.309	0.40219	0.00072701	0.46226	0.0031295	0.51256	0.0016482	0.60032	0.0012526	0.76463	0.0014193	0.97509	0.0061742	1.1262	0.0053323	1.3508	0.0095092	1.3482	0.0075295
0.31	0.40199	0.00033201	0.462	0.0030722	0.51308	0.0018028	0.60057	0.0018533	0.76464	0.0015038	0.97515	0.0050493	1.1266	0.0053196	1.3512	0.0090532	1.3485	0.0073111
0.311	0.4022	0.00093385	0.46185	0.0023766	0.51252	0.0015599	0.60083	0.0016933	0.76425	0.0016758	0.97534	0.0051002	1.1263	0.0049451	1.3508	0.0081593	1.3477	0.0076907
0.312	0.40241	0.00083649	0.46175	0.003146	0.51214	0.0010289	0.60053	0.0013442	0.76522	0.0011317	0.97596	0.0061288	1.1264	0.0049748	1.3511	0.0085943	1.3493	0.0074655
0.313	0.40176	0.00098675	0.46194	0.0029606	0.51253	0.001356	0.60068	0.001629	0.765	0.0018183	0.97494	0.0057257	1.1263	0.0048769	1.3502	0.0076023	1.3479	0.0078347
0.314	0.40202	0.00094976	0.46214	0.0024637	0.51242	0.0014202	0.60079	0.0018341	0.7645	0.0017278	0.97579	0.0049935	1.1267	0.0053196	1.3512	0.0086495	1.3479	0.0076817
0.315	0.40221	0.00066781	0.46129	0.0023866	0.51303	0.0011594	0.60094	0.0010744	0.76546	0.0015334	0.97495	0.0058202	1.1265	0.0050711	1.3512	0.0086888	1.3482	0.007881
0.316	0.40227	0.00036177	0.46227	0.0030963	0.51304	0.0012699	0.60125	0.0019295	0.76457	0.0012495	0.97521	0.0058435	1.126	0.0050649	1.3516	0.0080726	1.3483	0.0083671
0.317	0.40244	0.00049154	0.46166	0.0031209	0.51241	0.00095013	0.60092	0.0014341	0.76521	0.0017114	0.97572	0.0053617	1.1267	0.0057654	1.3506	0.008602	1.3485	0.0077023
0.318	0.40222	0.0013002	0.46173	0.0030218	0.51248	0.0018519	0.60192	0.0013788	0.76561	0.0015958	0.97462	0.0050614	1.127	0.0046056	1.3508	0.0084987	1.349	0.0077564
0.319	0.40219	0.00068911	0.46202	0.0030152	0.51265	0.0013372	0.60072	0.0015916	0.76492	0.0013857	0.97633	0.0056653	1.1268	0.0052138	1.3517	0.008568	1.3489	0.0074389
0.32	0.40235	0.00041707	0.46194	0.0028665	0.51338	0.0014182	0.60105	0.0016286	0.76469	0.0011159	0.97501	0.0057729	1.126	0.0060624	1.3504	0.0088796	1.3485	0.0077179
0.321	0.40163	0.00081988	0.46168	0.0027722	0.51268	0.0011805	0.60051	0.00047954	0.7646	0.0014337	0.97508	0.0054244	1.1263	0.004548	1.3516	0.0090461	1.3494	0.008014
0.322	0.40258	0.00089098	0.462	0.0032505	0.51289	0.0013255	0.60084	0.0015386	0.76483	0.001834	0.97633	0.0059884	1.1268	0.0061546	1.351	0.0089296	1.3489	0.0073384
0.323	0.40224	0.00061321	0.46232	0.0029621	0.51229	0.0012467	0.601	0.002118	0.76436	0.00088127	0.97584	0.0054386	1.1268	0.0053604	1.3513	0.0087116	1.3486	0.0074829
0.324	0.40225	0.00091038	0.46197	0.0028193	0.51325	0.0017617	0.60112	0.0013939	0.76526	0.0015465	0.97561	0.0054707	1.1268	0.0048309	1.3513	0.0084715	1.3488	0.0072415
0.325	0.40202	0.00024514	0.46212	0.0024841	0.51327	0.00090947	0.60138	0.0016461	0.76524	0.0014253	0.97601	0.0055612	1.1268	0.0054925	1.352	0.0085208	1.349	0.008291
0.326	0.40216	0.00075846	0.46172	0.0028396	0.5129	0.001237	0.60102	0.0017296	0.76439	0.0019555	0.97506	0.0053842	1.1263	0.0045459	1.3517	0.0092732	1.3485	0.0073592
0.327	0.40204	0.0012224	0.46195	0.0027135	0.51285	0.0018995	0.60112	0.0013589	0.76527	0.001647	0.97597	0.0049339	1.1274	0.005535	1.3519	0.0083549	1.3496	0.0074074
0.328	0.40189	0.00076992	0.46218	0.0025531	0.51291	0.0012979	0.60147	0.0022505	0.76467	0.0014971	0.97569	0.0051325	1.127	0.0052408	1.3513	0.0078195	1.3495	0.0079352
0.329	0.40272	0.00085099	0.46166	0.0033391	0.51255	0.0011441	0.60095	0.0015067	0.76523	0.0013318	0.97561	0.0054421	1.1267	0.0056206	1.3515	0.0093741	1.3493	0.0081197
0.33	0.40207	0.00046177	0.46193	0.0025753	0.51317	0.0016917	0.60148	0.0013193	0.76535	0.0011762	0.97563	0.0054304	1.127	0.0054463	1.352	0.009287	1.3493	0.0073881
0.331	0.40232	0.00051466	0.46208	0.0029022	0.51278	0.00089105	0.60087	0.0015131	0.76482	0.0016189	0.97564	0.0052942	1.1266	0.0055908	1.3516	0.0074016	1.3493	0.0084774
0.332	0.40247	0.00066069	0.46144	0.0021516	0.51229	0.0011954	0.60118	0.00077212	0.76523	0.0019194	0.97539	0.0061459	1.1274	0.0052903	1.3512	0.0087551	1.3503	0.0069605
0.333	0.40195	0.00065944	0.46132	0.0028911	0.51284	0.0016744	0.60105	0.00096893	0.76506	0.0020659	0.97602	0.0049367	1.1274	0.005083	1.353	0.0083959	1.3495	0.0071568
0.334	0.40215	0.00070274	0.46193	0.003133	0.5128	0.0013496	0.60161	0.0017569	0.7648	0.0019057	0.97607	0.0058381	1.1272	0.0055664	1.3509	0.008581	1.3495	0.0074406
0.335	0.40234	0.00049702	0.46182	0.0021545	0.51261	0.001114	0.60086	0.0021747	0.76477	0.0012755	0.9758	0.0055345	1.1277	0.0050991	1.3524	0.008185	1.3491	0.007328
0.336	0.40201	0.00094485	0.46233	0.0027491	0.51319	0.0017734	0.60084	0.00099611	0.76501	0.0017785	0.97566	0.0055506	1.1274	0.0057261	1.3527	0.0089028	1.3493	0.0071392
0.337	0.40229	0.00020552	0.46176	0.0028346	0.51272	0.0017014	0.60089	0.0014833	0.76516	0.0012253	0.9756	0.0053363	1.1272	0.0060859	1.352	0.0084542	1.3508	0.0075516
0.338	0.40233	0.00048367	0.46198	0.0026035	0.51293	0.0012629	0.60122	0.0013067	0.76504	0.0019629	0.97585	0.0054702	1.1266	0.0054971	1.3516	0.0082005	1.3497	0.0074236
0.339	0.40241	0.001048	0.46211	0.0028006	0.51269	0.0010968	0.6012	0.0014765	0.76529	0.0019286	0.97636	0.0053366	1.1281	0.005407	1.3518	0.0077577	1.3496	0.0079679
0.34	0.40188	0.00041402	0.46191	0.0025866	0.51254	0.0019101	0.60099	0.0011714	0.76527	0.0013515	0.97558	0.0052491	1.1265	0.0051239	1.3529	0.0081127	1.3502	0.0078088
0.341	0.4024	0.00039272	0.46239	0.0024416	0.51315	0.0011881	0.6007	0.0011952	0.76551	0.0017566	0.97578	0.005419	1.1274	0.0051427	1.3521	0.0093378	1.3493	0.0073228
0.342	0.4025	0.00040751	0.46155	0.0028085	0.51246	0.0015294	0.60117	0.0015369	0.76474	0.0020791	0.97556	0.005702	1.1275	0.0057702	1.3524	0.0081249	1.3502	0.0081787
0.343	0.40243	0.00086996	0.46188	0.0029273	0.51324	0.0018774	0.60077	0.0015537	0.76533	0.0015825	0.97629	0.0052235	1.1278	0.0053546	1.3525	0.0086585	1.3494	0.0071761
0.344	0.40263	0.00077293	0.46205	0.0030728	0.51297	0.0011205	0.60116	0.0022371	0.7654	0.0014377	0.97585	0.0049054	1.1269	0.0056996	1.3524	0.0094373	1.3495	0.007227
0.345	0.40227	0.00040727	0.46215	0.0025286	0.51309	0.0015875	0.60139	0.0015644	0.76594	0.0015759	0.97628	0.0059336	1.1279	0.0056817	1.3526	0.0079037	1.3509	0.0079841
0.346	0.40211	0.00050951	0.46154	0.002563	0.5124	0.0016808	0.60128	0.0015266	0.76518	0.0012587	0.97655	0.0051689	1.1276	0.0049329	1.3532	0.0083939	1.3495	0.0081572
0.347	0.40172	0.0005209	0.46181	0.0020975	0.51382	0.0013157	0.60131	0.0018291	0.76538	0.0016688	0.97589	0.005409	1.1271	0.0058278	1.352	0.0083868	1.35	0.0069593
0.348	0.40261	0.00033665	0.46222	0.002767	0.51252	0.0016586	0.60152	0.00098683	0.76497	0.0013029	0.97612	0.0056338	1.1278	0.0050186	1.3518	0.0086172	1.3508	0.0080349
0.349	0.40145	0.00019658	0.46189	0.0026467	0.51269	0.0011574	0.60162	0.0022581	0.76489	0.0019283	0.9756	0.005533	1.1271	0.0051095	1.3527	0.0082664	1.3509	0.007577
0.35	0.40236	0.00069309	0.46222	0.0024266	0.51346	0.001577	0.60107	0.0016172	0.76546	0.0023507	0.9759	0.0056749	1.1276	0.005315	1.3523	0.0078156	1.3502	0.0078998
0.351	0.4026	0.00057226	0.46172	0.0027163	0.51303	0.0013655	0.60102	0.0010429	0.76589	0.0016333	0.97641	0.0049216	1.1276	0.0051003	1.353	0.0091602	1.3505	0.0076267
0.352	0.402	0.00083224	0.46187	0.0025778	0.51272	0.0013033	0.60158	0.0018703	0.76495	0.00065999	0.97579	0.0057616	1.1276	0.0056894	1.3532	0.0077521	1.3511	0.007917
0.353	0.40272	0.00043248	0.46175	0.0027464	0.51271	0.002154	0.60127	0.0011754	0.76532	0.0016699	0.97706	0.0052261	1.1275	0.0059389	1.3521	0.0090316	1.3503	0.0083634
0.354	0.40268	0.001061	0.46224	0.0027526	0.51333	0.00098952	0.60068	0.0015793	0.76505	0.0018214	0.97707	0.0056014	1.128	0.0052513	1.3526	0.0089914	1.3503	0.0075182
0.355	0.40237	0.0013269	0.46201	0.002917	0.51308	0.0014459	0.60145	0.0014634	0.76545	0.0014703	0.97648	0.005231	1.1278	0.0040882	1.3529	0.0083171	1.3505	0.0076997
0.356	0.40259	0.00075087	0.46194	0.0026607	0.513	0.0011383	0.60091	0.0014385	0.76508	0.0016467	0.97574	0.0056747	1.1275	0.0050005	1.353	0.0089548	1.3511	0.0074445
0.357	0.40206	0.00074696	0.46189	0.0026922	0.51292	0.0016008	0.60188	0.0015589	0.76513	0.0014127	0.97604	0.0050441	1.1274	0.0053838	1.3533	0.0075983	1.3509	0.0070273
0.358	0.40216	0.00064588	0.46168	0.0034339	0.51334	0.0017375	0.60168	0.001282	0.76608	0.001476	0.97681	0.0048467	1.1279	0.0054602	1.3526	0.0083196	1.3509	0.0075
0.359	0.40221	0.00051225	0.46246	0.0022736	0.51272	0.0014006	0.60178	0.0013436	0.76515	0.0016969	0.97548	0.0054247	1.1284	0.0051934	1.3539	0.0086691	1.3507	0.0087328
0.36	0.40192	0.0006267	0.46152	0.0027704	0.51326	0.0015485	0.60126	0.0011415	0.7652	0.0012414	0.97618	0.006069	1.1271	0.0055394	1.353	0.0087134	1.3513	0.007636
0.361	0.40268	0.00074961	0.46171	0.0028853	0.51296	0.0011572	0.6012	0.0012394	0.76586	0.0019087	0.97589	0.0047048	1.1282	0.0046131	1.3532	0.0085178	1.3506	0.0080108
0.362	0.40208	0.00080246	0.46198	0.0025441	0.51271	0.0012396	0.6013	0.0014975	0.76526	0.0020976	0.97613	0.0053358	1.1277	0.0056496	1.3532	0.0087844	1.3508	0.0078084
0.363	0.40209	0.00076342	0.46194	0.0026531	0.51346	0.0019223	0.60155	0.00093063	0.76565	0.0013201	0.97627	0.0058669	1.127	0.0056245	1.3538	0.0081626	1.3515	0.0078383
0.364	0.40276	0.00074643	0.46148	0.0027538	0.51326	0.0013051	0.60115	0.00097347	0.76578	0.00223	0.97644	0.0052006	1.1283	0.0056048	1.3526	0.0078643	1.3507	0.0073904
0.365	0.40202	0.00049492	0.46185	0.0024146	0.5127	0.0011075	0.60099	0.0016947	0.76508	0.001779	0.97667	0.0060825	1.1285	0.0060334	1.3535	0.0089175	1.3513	0.0074181
0.366	0.40191	0.00043076	0.46172	0.0028715	0.51309	0.0014948	0.60158	0.0017255	0.76532	0.0014768	0.97619	0.0054312	1.1281	0.0053563	1.3539	0.007985	1.3512	0.0076265
0.367	0.40245	0.0012296	0.4618	0.0023988	0.51342	0.0013726	0.60125	0.0014215	0.76538	0.0014667	0.9763	0.006057	1.1282	0.00451	1.3538	0.0075845	1.3506	0.0083088
0.368	0.40214	0.00050638	0.46238	0.0029399	0.51286	0.0017037	0.60096	0.0011507	0.76515	0.0018062	0.97654	0.0056055	1.1286	0.0051254	1.3537	0.0083793	1.3512	0.0083143
0.369	0.40185	0.00020057	0.46195	0.0024069	0.5135	0.0017325	0.60181	0.0016271	0.76533	0.0018029	0.97682	0.0056001	1.128	0.0048459	1.3536	0.009323	1.3511	0.0082348
0.37	0.40253	0.00094196	0.46173	0.0029253	0.51323	0.00086643	0.60197	0.0012149	0.7654	0.0014453	0.97595	0.0052851	1.1286	0.0047964	1.354	0.0089943	1.3519	0.0074128
0.371	0.40203	0.00081589	0.4617	0.0027627	0.51302	0.001725	0.60082	0.0011965	0.76524	0.0012138	0.97654	0.0051981	1.1285	0.00455	1.3536	0.0098249	1.3517	0.0071127
0.372	0.40247	0.00046539	0.46172	0.0032083	0.51315	0.0012395	0.60167	0.0010957	0.76471	0.0015669	0.97624	0.0052029	1.1283	0.0049569	1.3539	0.0089628	1.3515	0.0079432
0.373	0.40231	0.00068588	0.46142	0.002258	0.51294	0.0016574	0.60141	0.0010673	0.76572	0.0015179	0.97589	0.0052398	1.1286	0.0046563	1.3535	0.0083732	1.3515	0.0077054
0.374	0.40189	0.00034044	0.46161	0.0029559	0.51347	0.0015728	0.60142	0.0011591	0.76563	0.001363	0.97675	0.0052556	1.1287	0.0055601	1.3538	0.0084981	1.3519	0.0074138
0.375	0.40227	0.00047314	0.46177	0.0027084	0.51266	0.0014742	0.60167	0.0015031	0.76535	0.0021163	0.97617	0.0053385	1.1289	0.0050864	1.3542	0.0096744	1.3514	0.0075513
0.376	0.40232	0.0012709	0.46261	0.0030149	0.51348	0.0010911	0.60129	0.0014891	0.76588	0.0016315	0.97615	0.0052559	1.1281	0.004479	1.3544	0.008323	1.3515	0.0073376
0.377	0.40273	0.00011127	0.46184	0.0030628	0.51337	0.0014144	0.60221	0.0012489	0.76581	0.0010371	0.97655	0.0050899	1.1286	0.0058309	1.3543	0.0076675	1.3514	0.0079546
0.378	0.40204	0.000965	0.4614	0.0028303	0.5133	0.0013515	0.60197	0.0012153	0.76543	0.0015664	0.97659	0.005471	1.1283	0.0049138	1.3549	0.009064	1.3514	0.0073825
0.379	0.40232	0.00086265	0.46213	0.0022977	0.51331	0.0011534	0.60103	0.0016135	0.76592	0.001276	0.97593	0.004842	1.1294	0.0056971	1.3542	0.0090831	1.352	0.0074714
0.38	0.40211	0.0013038	0.46227	0.0021539	0.51284	0.0014384	0.60182	0.0017661	0.76528	0.0013582	0.97719	0.0056163	1.1285	0.0047554	1.3533	0.0082932	1.3519	0.0073349
0.381	0.40211	0.0011318	0.46177	0.0023258	0.51346	0.001374	0.60151	0.0015138	0.76547	0.0019102	0.9772	0.005605	1.1286	0.0053783	1.3549	0.0085401	1.3522	0.0076768
0.382	0.40222	0.00065492	0.4614	0.0029343	0.51353	0.0015255	0.60162	0.0012047	0.76609	0.0014257	0.97747	0.0058279	1.1283	0.0055281	1.3538	0.008999	1.3504	0.0079313
0.383	0.40244	0.00070824	0.46196	0.0026373	0.51369	0.0017868	0.60179	0.0012931	0.76542	0.0015891	0.97692	0.0055472	1.1289	0.0052889	1.354	0.0092906	1.3523	0.0081831
0.384	0.40223	0.00052942	0.46199	0.0027279	0.51297	0.0017808	0.60114	0.0011248	0.76544	0.0015582	0.9765	0.005261	1.1285	0.0052141	1.3541	0.0086951	1.352	0.0078102
0.385	0.40206	0.00088533	0.46157	0.0028548	0.5133	0.00088903	0.60136	0.00080611	0.76642	0.0015896	0.97722	0.0060192	1.1283	0.0046909	1.3537	0.0089058	1.3519	0.0086452
0.386	0.40223	0.00058394	0.46146	0.0023999	0.51324	0.0016998	0.60163	0.001232	0.76531	0.0010846	0.97696	0.00486	1.1283	0.0053007	1.3543	0.0094208	1.352	0.0074829
0.387	0.40262	0.00022712	0.46209	0.0023786	0.51299	0.0012587	0.60079	0.0012195	0.76544	0.0017779	0.97669	0.0060197	1.1286	0.0058359	1.3546	0.0084725	1.3525	0.0077797
0.388	0.4016	0.00092093	0.46169	0.0022581	0.5135	0.001516	0.60112	0.001962	0.76578	0.0019758	0.97675	0.0063315	1.1288	0.0047442	1.3539	0.0084499	1.3528	0.0072308
0.389	0.40224	0.00052894	0.46207	0.0033559	0.51318	0.0018118	0.60186	0.0016262	0.76486	0.0011761	0.97686	0.0051071	1.1282	0.0041672	1.3542	0.0094214	1.3521	0.0076825
0.39	0.40251	0.00060914	0.46198	0.002434	0.51325	0.0010461	0.60132	0.00091736	0.76571	0.0010824	0.97645	0.005378	1.1295	0.0055256	1.3546	0.0081235	1.3522	0.0073194
0.391	0.40215	0.00073593	0.46196	0.0029135	0.5134	0.0018986	0.60168	0.0013218	0.7652	0.001513	0.97699	0.005222	1.1284	0.00452	1.3545	0.0091609	1.3522	0.008002
0.392	0.40202	0.00095187	0.46241	0.0031188	0.51286	0.001777	0.60158	0.0014089	0.76582	0.0017487	0.97667	0.0058526	1.1291	0.0040765	1.3551	0.0083324	1.3528	0.0077718
0.393	0.40262	0.00057455	0.46198	0.0021114	0.51329	0.0012318	0.60153	0.001267	0.76608	0.0014498	0.97661	0.0057571	1.129	0.0058579	1.3556	0.0083336	1.3518	0.0078545
0.394	0.40186	0.00041829	0.46179	0.0030263	0.51372	0.002104	0.60138	0.0012612	0.76513	0.0017686	0.97671	0.0053116	1.1297	0.0051309	1.354	0.0083716	1.352	0.0073722
0.395	0.40167	0.00097675	0.46225	0.0024812	0.5138	0.0010295	0.60178	0.0012044	0.7659	0.0014711	0.97639	0.0050232	1.1287	0.0053752	1.355	0.0088218	1.353	0.0075334
0.396	0.40228	0.00027373	0.46229	0.002471	0.51356	0.0014832	0.60191	0.0018681	0.76665	0.0015798	0.97677	0.0055524	1.1288	0.004596	1.3546	0.0085098	1.3519	0.0072998
0.397	0.40212	0.00069397	0.46238	0.0021063	0.5132	0.0014255	0.60167	0.0013675	0.7655	0.0012669	0.97724	0.0047983	1.1295	0.0052328	1.3553	0.0087968	1.3536	0.0083293
0.398	0.40264	0.00071093	0.46161	0.0026958	0.51295	0.0012535	0.60146	0.0011744	0.76567	0.001569	0.97696	0.0055871	1.1295	0.0049725	1.3557	0.0092854	1.3529	0.0076692
0.399	0.40226	0.00025495	0.46174	0.0023975	0.51319	0.00146	0.60175	0.0014591	0.76592	0.0013056	0.97763	0.0056456	1.1287	0.0056715	1.3548	0.0087624	1.3523	0.0073009
0.4	0.40234	0.00064657	0.46154	0.0025782	0.51337	0.0014385	0.60167	0.0014295	0.76558	0.0025446	0.97745	0.0055697	1.1291	0.0051435	1.3553	0.0091716	1.3531	0.0080795
0.401	0.40159	0.0006916	0.46173	0.0030678	0.51264	0.0018715	0.60113	0.0020917	0.76587	0.0013049	0.97723	0.0055731	1.1293	0.0051558	1.3551	0.008972	1.3535	0.0082491
0.402	0.4021	0.00096243	0.4621	0.0026408	0.51336	0.0012928	0.60168	0.0017495	0.76555	0.0020501	0.9774	0.0054519	1.1294	0.0048593	1.3557	0.0083028	1.3528	0.0082036
0.403	0.40186	0.00087341	0.4618	0.0028	0.51315	0.0013106	0.60186	0.00167	0.76575	0.0021949	0.97714	0.0052477	1.1286	0.0045821	1.3545	0.0085918	1.352	0.0084027
0.404	0.4019	0.00060371	0.46201	0.00287	0.51331	0.0014955	0.60095	0.0017294	0.76635	0.00055161	0.97669	0.0060123	1.1298	0.004844	1.3557	0.00869	1.3531	0.0079292
0.405	0.40184	0.00042313	0.46202	0.0024791	0.51353	0.0018759	0.60171	0.0016726	0.76583	0.0014328	0.97652	0.0053469	1.1297	0.0052494	1.3554	0.0080141	1.3525	0.0077947
0.406	0.40226	0.00089052	0.46207	0.002379	0.51297	0.00085991	0.60174	0.0016411	0.7656	0.0020018	0.97693	0.0056723	1.1288	0.0052767	1.3561	0.0077684	1.3533	0.0074935
0.407	0.40166	0.001277	0.46166	0.0025906	0.5135	0.0013391	0.60158	0.0012662	0.76563	0.0014042	0.97736	0.0054821	1.1291	0.0049137	1.356	0.0092137	1.3529	0.0079178
0.408	0.4023	0.0011172	0.46214	0.0026222	0.51331	0.0020047	0.60248	0.00171	0.7658	0.001736	0.97719	0.0054247	1.1295	0.0051675	1.3556	0.0083786	1.3529	0.0082963
0.409	0.40252	0.00079521	0.46198	0.0024398	0.51349	0.0012918	0.60164	0.001407	0.76565	0.0019308	0.97793	0.005669	1.129	0.0048649	1.355	0.0085487	1.3532	0.0075092
0.41	0.40234	0.00091721	0.46174	0.0027419	0.5136	0.0013739	0.60208	0.0015089	0.76525	0.0013721	0.97747	0.0052556	1.1299	0.0050257	1.3561	0.0092087	1.3529	0.0073153
0.411	0.4017	0.00064581	0.4616	0.002417	0.51369	0.0016005	0.60203	0.001668	0.76623	0.0012026	0.97722	0.0047788	1.1294	0.0057061	1.3557	0.008712	1.3537	0.0081698
0.412	0.4022	0.00090014	0.46212	0.0029167	0.51334	0.0017061	0.60143	0.001829	0.76531	0.0017977	0.97699	0.0056034	1.1296	0.0047937	1.3552	0.0089073	1.3531	0.0074981
0.413	0.40216	0.00033713	0.46204	0.0026475	0.51377	0.0015822	0.60142	0.0020378	0.76607	0.0014493	0.97725	0.0057867	1.1286	0.0053553	1.3567	0.0088036	1.3534	0.0083975
0.414	0.40186	0.00034497	0.46223	0.0024578	0.5132	0.0015616	0.6023	0.0013921	0.76587	0.0015205	0.97683	0.004952	1.1292	0.0053239	1.3559	0.0091861	1.3533	0.0083489
0.415	0.40222	0.00034115	0.46172	0.0027339	0.5136	0.0012934	0.60167	0.0017225	0.76632	0.0024653	0.97773	0.0053835	1.1298	0.0054206	1.3557	0.008301	1.3543	0.0080415
0.416	0.40205	0.0004834	0.46209	0.0029302	0.51318	0.0013214	0.60182	0.0012472	0.76581	0.0014019	0.97762	0.0056117	1.1297	0.005427	1.3557	0.0085508	1.3534	0.0066913
0.417	0.40194	0.00095774	0.46211	0.0024927	0.51346	0.0011546	0.60168	0.0012805	0.76601	0.0013011	0.97707	0.0056459	1.1294	0.0049591	1.3559	0.0092859	1.3533	0.0075083
0.418	0.40206	0.00056339	0.46165	0.0023553	0.51322	0.0016387	0.60193	0.0016096	0.76576	0.001284	0.97737	0.0050961	1.1299	0.0060294	1.3556	0.0078588	1.3543	0.0076439
0.419	0.40266	0.0010566	0.46173	0.0029848	0.51348	0.0019819	0.60161	0.0015086	0.76584	0.0010409	0.97794	0.0054506	1.129	0.0054756	1.3555	0.0080781	1.3535	0.0087126
0.42	0.40213	0.0004166	0.46192	0.0030137	0.51304	0.0011321	0.60215	0.0015293	0.76632	0.0020286	0.97681	0.0050291	1.1296	0.0049961	1.3568	0.0084772	1.3528	0.0077276
0.421	0.40252	0.00021629	0.46201	0.0028681	0.51378	0.0017555	0.60155	0.0015749	0.7657	0.001342	0.97756	0.0063135	1.1306	0.0055472	1.3557	0.0087826	1.3536	0.0082289
0.422	0.40221	0.00076443	0.46193	0.0025742	0.51331	0.0018456	0.60156	0.0015528	0.76702	0.0017133	0.97692	0.0062592	1.1303	0.0054097	1.3564	0.0080275	1.3536	0.0076795
0.423	0.40159	0.00038348	0.46221	0.0025289	0.51361	0.0010858	0.60211	0.001848	0.76572	0.0013748	0.97741	0.0057336	1.1292	0.0055362	1.3562	0.0089989	1.3539	0.0070986
0.424	0.40252	0.00063457	0.46196	0.0027792	0.51361	0.0016266	0.60184	0.0017157	0.76628	0.0016812	0.9775	0.0054803	1.1295	0.0055011	1.3565	0.0088283	1.3543	0.0087924
0.425	0.40204	0.00071811	0.46195	0.0028384	0.51337	0.0018142	0.6015	0.0016716	0.76615	0.0021158	0.978	0.0051855	1.13	0.0054058	1.3553	0.0088253	1.3542	0.0076822
0.426	0.4024	0.00099941	0.46179	0.003057	0.51314	0.0015693	0.60178	0.0011486	0.76589	0.0012104	0.97747	0.0052644	1.1292	0.0056486	1.3561	0.0081116	1.3536	0.0086782
0.427	0.40245	0.0004394	0.46223	0.002188	0.51384	0.0013772	0.60194	0.0010288	0.76593	0.0013071	0.97735	0.0057207	1.1301	0.0048694	1.3569	0.0079159	1.354	0.008089
0.428	0.40198	0.0011326	0.46182	0.0027933	0.51318	0.0011205	0.6018	0.0011963	0.76601	0.00192	0.97747	0.0063934	1.1301	0.0050272	1.3557	0.0093369	1.3536	0.007194
0.429	0.40225	0.00062035	0.46211	0.002944	0.51321	0.0015049	0.60231	0.0012006	0.76565	0.0016753	0.97773	0.004541	1.1306	0.0054771	1.3568	0.0093197	1.355	0.007874
0.43	0.40249	0.00062164	0.4615	0.0025391	0.51398	0.0010661	0.60149	0.0019549	0.76627	0.002131	0.97745	0.0054466	1.1304	0.0048492	1.3562	0.008267	1.3545	0.0074375
0.431	0.40198	0.00061853	0.46207	0.0032267	0.51319	0.0013172	0.60213	0.0014511	0.76604	0.00090157	0.97789	0.0051448	1.1297	0.0049429	1.3569	0.008336	1.3542	0.0078794
0.432	0.40221	0.00047214	0.46151	0.0027282	0.5133	0.0014203	0.60213	0.0014657	0.76565	0.0016044	0.97774	0.0054574	1.1303	0.0040634	1.3565	0.0084609	1.355	0.0083748
0.433	0.40201	0.00055478	0.46181	0.0020189	0.51333	0.0014994	0.60194	0.0010422	0.76608	0.0014236	0.97717	0.0057635	1.1307	0.0048596	1.3559	0.0088784	1.3544	0.0084524
0.434	0.40272	0.00042996	0.46167	0.002578	0.51348	0.00086788	0.60191	0.0014686	0.76624	0.0015935	0.97725	0.0049751	1.1302	0.0052735	1.3557	0.0088187	1.3537	0.0074777
0.435	0.40182	0.00054226	0.46192	0.0022324	0.51376	0.0014587	0.60179	0.0018634	0.76629	0.0018751	0.97787	0.0054364	1.1304	0.0052349	1.3573	0.0083266	1.3542	0.0078494
0.436	0.40195	0.00036783	0.46161	0.0027892	0.51331	0.0014866	0.60206	0.0012238	0.76591	0.0016587	0.97777	0.006202	1.1303	0.0048983	1.3567	0.0074674	1.3543	0.0078701
0.437	0.40227	0.00013413	0.46187	0.0025926	0.51293	0.00091185	0.60117	0.0018746	0.7663	0.0017285	0.97798	0.0049167	1.1298	0.0054194	1.3565	0.009035	1.3541	0.0075665
0.438	0.40219	0.0010808	0.46175	0.0026173	0.51365	0.0016628	0.60191	0.0018138	0.76642	0.0014058	0.97772	0.0057459	1.1298	0.0054621	1.3569	0.0082094	1.3548	0.0076658
0.439	0.40207	0.00061437	0.46175	0.0023494	0.51314	0.001233	0.60222	0.0013051	0.76581	0.0018158	0.97779	0.0063806	1.1307	0.0049741	1.3573	0.0083918	1.3544	0.008654
0.44	0.40221	0.00057903	0.46193	0.003196	0.51361	0.000993	0.6015	0.0014198	0.76613	0.0017241	0.97771	0.005942	1.1301	0.0055829	1.3564	0.0098188	1.3548	0.0080166
0.441	0.40189	0.00027802	0.46216	0.002291	0.51296	0.0017362	0.60172	0.0014133	0.76578	0.0015937	0.97781	0.0054722	1.1308	0.0045635	1.3569	0.0094504	1.3541	0.0076367
0.442	0.40198	0.00078709	0.46189	0.0027785	0.51362	0.0012387	0.60255	0.0013009	0.76629	0.00049714	0.97773	0.0053866	1.1311	0.0051017	1.3569	0.0085734	1.3546	0.0078098
0.443	0.40197	0.00049195	0.46171	0.002685	0.51403	0.0012622	0.60169	0.0014016	0.76642	0.0023442	0.97809	0.0056432	1.1298	0.0055192	1.3576	0.0093866	1.3545	0.0077377
0.444	0.40172	0.00039837	0.46156	0.0026258	0.51344	0.0023919	0.60204	0.0017436	0.76587	0.0013145	0.97806	0.0050009	1.1303	0.0057624	1.3579	0.008128	1.3553	0.0068832
0.445	0.40233	0.00095925	0.46199	0.0032467	0.51328	0.00085004	0.60208	0.0015711	0.76637	0.0020914	0.97774	0.0055572	1.1304	0.0055075	1.3576	0.0080891	1.3543	0.0081601
0.446	0.40183	0.00038282	0.46206	0.0025897	0.5135	0.0014071	0.60124	0.0012338	0.76623	0.0015416	0.97813	0.005141	1.1302	0.0047274	1.3572	0.0090266	1.3551	0.0082106
0.447	0.40207	0.00065438	0.46191	0.0029212	0.51404	0.0017412	0.603	0.0018788	0.7662	0.0013237	0.97765	0.0057962	1.1313	0.0053425	1.3572	0.0094622	1.355	0.0078944
0.448	0.40188	0.00063394	0.46186	0.0025659	0.51361	0.0010232	0.6018	0.0011434	0.76621	0.0016743	0.97777	0.005345	1.1306	0.0060174	1.3567	0.0096972	1.3555	0.0079478
0.449	0.4024	0.00015888	0.46219	0.0027241	0.51344	0.0014099	0.602	0.0014923	0.76586	0.0017315	0.97826	0.0052678	1.1308	0.0054865	1.3566	0.0089967	1.3551	0.0073664
0.45	0.40224	0.00030896	0.46196	0.0030481	0.51355	0.0010825	0.60214	0.001027	0.76644	0.0016679	0.97768	0.0051219	1.1307	0.0055593	1.3578	0.0082957	1.3551	0.0079937
0.451	0.40222	0.00037414	0.46182	0.0026059	0.51396	0.0010378	0.60175	0.0019573	0.766	0.0016854	0.97757	0.0053407	1.1305	0.0049091	1.3562	0.0085105	1.3554	0.0076876
0.452	0.40186	0.00078665	0.46197	0.0025194	0.51335	0.0017172	0.60164	0.0010738	0.76605	0.0014609	0.97804	0.0057057	1.1303	0.0053639	1.3574	0.0093943	1.3548	0.0084841
0.453	0.40177	0.00063903	0.4619	0.0029684	0.51336	0.0010941	0.60195	0.0013694	0.76631	0.0022372	0.97821	0.0055933	1.1308	0.0050762	1.3575	0.0088351	1.356	0.0072527
0.454	0.40217	0.00050803	0.46192	0.0029348	0.51385	0.0012884	0.60171	0.0016789	0.76576	0.001373	0.97818	0.0056964	1.1309	0.0052573	1.3578	0.0079434	1.3555	0.0083139
0.455	0.40184	0.00066915	0.46185	0.0022778	0.51362	0.0010569	0.60184	0.0011135	0.76614	0.0011466	0.97855	0.0059029	1.1301	0.0056743	1.3572	0.0086894	1.3552	0.008226
0.456	0.40242	0.0007397	0.46218	0.0026759	0.51323	0.0013264	0.60199	0.0015325	0.76616	0.001484	0.97775	0.0057916	1.1312	0.0056394	1.3574	0.0080713	1.3562	0.0077592
0.457	0.40234	0.00048824	0.46233	0.002243	0.51366	0.0013169	0.60132	0.0013983	0.76612	0.0013449	0.9782	0.0051357	1.1305	0.005014	1.3574	0.0085325	1.3552	0.0070248
0.458	0.40169	0.00033029	0.46183	0.0023208	0.5137	0.0014413	0.60182	0.0019108	0.76642	0.0017194	0.97854	0.0057692	1.1305	0.00583	1.3577	0.0096293	1.3566	0.0074249
0.459	0.40242	0.00089042	0.46129	0.0024667	0.51316	0.0013674	0.6025	0.0013865	0.76613	0.0019557	0.97815	0.005355	1.1303	0.0052243	1.3589	0.0085945	1.356	0.0076576
0.46	0.40216	0.00079996	0.46224	0.0023482	0.51343	0.0015153	0.6024	0.0013461	0.76607	0.0013489	0.97811	0.0048544	1.1309	0.0050533	1.3581	0.0095498	1.3553	0.0082993
0.461	0.40207	0.00043149	0.4618	0.0027002	0.51327	0.0015611	0.60204	0.0017312	0.76649	0.0010715	0.97777	0.0055296	1.1308	0.0048951	1.3581	0.0078642	1.355	0.0071393
0.462	0.40203	0.00043489	0.46147	0.0029374	0.51349	0.0012269	0.60242	0.0011308	0.76627	0.0019305	0.97775	0.0047869	1.1307	0.0052828	1.3585	0.0094467	1.3553	0.0076951
0.463	0.40195	0.00057036	0.46171	0.0025947	0.51391	0.0013221	0.60162	0.0014549	0.76661	0.0014407	0.97856	0.005017	1.1315	0.0043991	1.3582	0.0082073	1.3558	0.0082863
0.464	0.40243	0.00029307	0.46177	0.0024552	0.51345	0.0016716	0.60193	0.0010149	0.76671	0.0014161	0.97835	0.0054005	1.1308	0.0050575	1.3583	0.0085981	1.3554	0.0077393
0.465	0.40221	0.00036908	0.46202	0.0026814	0.51312	0.0012342	0.60206	0.0010269	0.76617	0.0014582	0.9777	0.0056686	1.1305	0.0052121	1.3582	0.0093522	1.3561	0.0078848
0.466	0.40217	0.00087504	0.46204	0.002705	0.51349	0.0017747	0.60179	0.0024408	0.76637	0.001427	0.9785	0.0052536	1.1312	0.0054161	1.3582	0.0094468	1.3561	0.0069795
0.467	0.40236	0.00078419	0.46206	0.0022783	0.51365	0.0014394	0.60193	0.0018264	0.76658	0.0013765	0.9782	0.0056686	1.1314	0.0048044	1.359	0.0084525	1.3562	0.0080924
0.468	0.40193	0.00080573	0.46155	0.002931	0.51367	0.0013835	0.60213	0.0011145	0.76691	0.0011737	0.97798	0.0053754	1.1311	0.0053216	1.3581	0.0095033	1.3566	0.0081877
0.469	0.40176	0.00065105	0.46186	0.0027965	0.51357	0.0009381	0.60209	0.0020225	0.76564	0.0016423	0.97814	0.0046339	1.131	0.005757	1.3598	0.0094745	1.3559	0.0078835
0.47	0.40245	0.00027309	0.46216	0.0028491	0.51297	0.0010824	0.60191	0.0013029	0.766	0.0015301	0.97863	0.0056591	1.1313	0.0052058	1.3583	0.0081053	1.3555	0.0074078
0.471	0.40171	0.00070085	0.46201	0.0024064	0.51373	0.00089285	0.60206	0.0010965	0.76616	0.001613	0.97786	0.0056228	1.1313	0.0056737	1.3586	0.0090757	1.3555	0.0079072
0.472	0.40199	0.00075662	0.46217	0.00218	0.51329	0.0012814	0.60179	0.0014824	0.76597	0.0017396	0.97853	0.0052853	1.1312	0.0049156	1.3586	0.0089391	1.3555	0.0074226
0.473	0.40227	0.00039177	0.46167	0.0026003	0.51319	0.0014685	0.60201	0.0019733	0.76594	0.0022335	0.97827	0.006086	1.1317	0.0055323	1.3577	0.0086526	1.357	0.0070287
0.474	0.40173	0.00084824	0.46191	0.0027418	0.51405	0.0011068	0.6022	0.0012529	0.76627	0.0010624	0.97806	0.0053681	1.131	0.0049562	1.359	0.0084193	1.356	0.0075282
0.475	0.40232	0.00037638	0.46218	0.0019864	0.51328	0.0012179	0.60248	0.0018102	0.76652	0.0011976	0.97828	0.0049423	1.1318	0.0058703	1.3591	0.0081622	1.3562	0.0075398
0.476	0.40208	0.00042888	0.46209	0.0029229	0.51328	0.0019472	0.60198	0.0016414	0.76579	0.0020878	0.97828	0.0053226	1.1317	0.0059386	1.3587	0.0090903	1.3567	0.007516
0.477	0.40271	0.00094504	0.46155	0.0023403	0.51323	0.0012403	0.6023	0.0011626	0.76625	0.0010897	0.97917	0.0057381	1.1313	0.0060996	1.3592	0.009124	1.3563	0.0080471
0.478	0.40164	0.0008315	0.46241	0.0026406	0.51321	0.00096132	0.60255	0.0011911	0.7666	0.001894	0.97886	0.0048336	1.1316	0.0049372	1.3584	0.0091975	1.356	0.0080819
0.479	0.40247	0.00079315	0.46171	0.0028142	0.51366	0.0017071	0.60191	0.0020521	0.76619	0.0015156	0.97861	0.0053182	1.1313	0.00439	1.3585	0.008824	1.3566	0.0074829
0.48	0.40238	0.00059973	0.46207	0.0025397	0.51363	0.00096887	0.60194	0.0015274	0.7662	0.0015797	0.97789	0.0048598	1.1321	0.0062084	1.3583	0.0081833	1.356	0.0068587
0.481	0.40216	0.00062887	0.46232	0.0027009	0.51367	0.0016124	0.60223	0.0019756	0.76641	0.00096302	0.97891	0.0056378	1.1324	0.0053109	1.3586	0.0095205	1.3564	0.007284
0.482	0.40209	0.00054606	0.46156	0.0023168	0.51337	0.0012491	0.60231	0.0014692	0.76629	0.001756	0.9791	0.0053477	1.1318	0.0055412	1.3594	0.0080924	1.3571	0.0076807
0.483	0.40207	0.00097619	0.46163	0.0027702	0.51371	0.0011108	0.60178	0.0012517	0.7668	0.0010684	0.97812	0.0052668	1.1317	0.0060785	1.3591	0.0079684	1.3562	0.0075784
0.484	0.4023	0.00082115	0.4622	0.0020537	0.51326	0.0015336	0.60205	0.00089509	0.76642	0.0017428	0.97849	0.0060401	1.1312	0.006039	1.359	0.0087803	1.3573	0.0081741
0.485	0.40205	0.00085917	0.46225	0.002963	0.51333	0.001252	0.60196	0.0011801	0.76643	0.0017986	0.97834	0.0058733	1.1318	0.0048833	1.3593	0.0088483	1.3571	0.0064724
0.486	0.40229	9.7223e-05	0.46183	0.0033506	0.51359	0.0012598	0.60228	0.0014212	0.76603	0.0014961	0.97912	0.0055362	1.1318	0.0052281	1.3588	0.0082092	1.3569	0.0078368
0.487	0.40219	0.00081534	0.46208	0.0023543	0.51375	0.0012022	0.60226	0.002343	0.76724	0.0018574	0.97831	0.0050978	1.1317	0.00513	1.3588	0.0087228	1.3568	0.0080962
0.488	0.40216	0.00041353	0.46178	0.0031976	0.51338	0.0011503	0.6024	0.0015944	0.76607	0.0013675	0.97874	0.0050563	1.1326	0.0053028	1.3591	0.0092248	1.357	0.0066631
0.489	0.40246	0.00041985	0.46169	0.0028569	0.51325	0.00096603	0.60179	0.0018445	0.76649	0.0014209	0.97876	0.0051645	1.1315	0.0058852	1.3589	0.0090786	1.3575	0.0085061
0.49	0.40194	0.00062186	0.46208	0.0030524	0.51329	0.001407	0.60157	0.0014637	0.76668	0.0021538	0.97827	0.0053471	1.1321	0.0052355	1.3594	0.0092688	1.3568	0.0083988
0.491	0.40211	0.00091926	0.46144	0.0027363	0.51376	0.0011266	0.60225	0.00092664	0.76641	0.0011319	0.97902	0.0056308	1.1324	0.0055978	1.3594	0.0082305	1.3571	0.0076652
0.492	0.40239	0.00059122	0.46166	0.0031431	0.51353	0.0011846	0.60212	0.001645	0.76614	0.0017953	0.97861	0.0049679	1.1315	0.0053552	1.3602	0.0088738	1.3575	0.0078148
0.493	0.40222	0.00047773	0.46187	0.0020534	0.51369	0.0012603	0.60169	0.0016714	0.76636	0.0016245	0.97844	0.0048807	1.1323	0.0052644	1.3597	0.0085127	1.3577	0.0071959
0.494	0.40186	0.00081861	0.46164	0.0029037	0.51387	0.0013405	0.6023	0.00090288	0.76615	0.0014304	0.9784	0.0051945	1.1316	0.005534	1.3594	0.0084284	1.3573	0.0078119
0.495	0.40238	0.00058462	0.46207	0.0022403	0.51367	0.0011003	0.60237	0.0012853	0.76583	0.00147	0.97874	0.0050813	1.1325	0.0056333	1.3597	0.0086879	1.3577	0.0079698
0.496	0.40228	0.00061815	0.46207	0.0028347	0.51338	0.0011339	0.60236	0.0016601	0.76647	0.0012023	0.97869	0.0055073	1.1325	0.0049498	1.3594	0.0084522	1.357	0.0085081
0.497	0.40235	0.00043474	0.46147	0.0028749	0.51365	0.0012482	0.60222	0.0010946	0.76614	0.0014532	0.97852	0.0062676	1.1319	0.0049877	1.3597	0.0089006	1.3575	0.0074704
0.498	0.40201	0.00060484	0.46201	0.002455	0.51363	0.0017043	0.60237	0.0015954	0.76611	0.0016383	0.97976	0.0057842	1.1317	0.005766	1.3598	0.0089543	1.3579	0.0085013
0.499	0.40174	0.00075027	0.4614	0.0026029	0.51327	0.00094796	0.60154	0.0016565	0.76696	0.0011671	0.97839	0.0060633	1.1322	0.0046187	1.3595	0.0088031	1.3569	0.0078876
0.5	0.40225	0.00087817	0.4617	0.0030702	0.5136	0.0012476	0.60268	0.0016199	0.76653	0.0019071	0.9784	0.0059688	1.1331	0.0062804	1.3602	0.0094748	1.3574	0.0073468
0.501	0.40156	0.00052035	0.46205	0.0028169	0.51351	0.001852	0.6018	0.0015845	0.76707	0.0020183	0.9794	0.0058116	1.1325	0.0056764	1.3598	0.0092032	1.3575	0.0078027
0.502	0.40166	0.00059202	0.46198	0.0028885	0.51355	0.0013135	0.60192	0.0015622	0.76686	0.0004332	0.97933	0.0055657	1.1329	0.0050205	1.3596	0.0086178	1.3577	0.0087816
0.503	0.40217	0.0006174	0.46188	0.0028057	0.51387	0.0021257	0.60242	0.0017361	0.76615	0.0026203	0.97885	0.0055855	1.1319	0.0055135	1.3602	0.0096048	1.3575	0.007369
0.504	0.40167	0.001137	0.46215	0.0028162	0.51358	0.0014976	0.60207	0.00076455	0.76616	0.001796	0.97838	0.0057334	1.1324	0.0046155	1.3599	0.0089117	1.3572	0.0082902
0.505	0.40236	0.00069196	0.46174	0.0019613	0.51362	0.0016082	0.60246	0.0013304	0.76595	0.001223	0.9791	0.0055889	1.1331	0.0050281	1.3606	0.0085769	1.3574	0.007952
0.506	0.40255	0.00066098	0.46195	0.0031416	0.51397	0.0016305	0.60212	0.0020245	0.76666	0.0019138	0.97873	0.005407	1.1319	0.0053821	1.3609	0.0084165	1.3579	0.0076302
0.507	0.40215	0.0014395	0.46237	0.0027873	0.51388	0.0017903	0.60203	0.0019015	0.76723	0.0019751	0.97884	0.0051125	1.1326	0.0056518	1.36	0.0084012	1.3573	0.0083762
0.508	0.40231	0.00042619	0.46172	0.0026009	0.51373	0.0017856	0.60229	0.0015257	0.76637	0.0020009	0.97885	0.0057484	1.1326	0.0056928	1.3602	0.0085898	1.3583	0.0080386
0.509	0.40188	0.00044296	0.46158	0.0029098	0.51365	0.0007439	0.60191	0.0014274	0.76652	0.0016053	0.97939	0.0051166	1.1326	0.0058156	1.3601	0.0082895	1.3574	0.0087199
0.51	0.40173	0.00088797	0.46154	0.0028289	0.5134	0.0015181	0.60185	0.00144	0.76659	0.0015622	0.97902	0.0058167	1.1324	0.0059685	1.3602	0.0095093	1.358	0.0080868
0.511	0.40242	0.00038298	0.46221	0.0024625	0.51346	0.0016882	0.60229	0.0014289	0.766	0.0019047	0.97878	0.0050559	1.1325	0.0059162	1.3599	0.0090933	1.3571	0.0074208
0.512	0.402	0.00076844	0.46155	0.0028681	0.51359	0.0020468	0.60244	0.0018102	0.76751	0.0016204	0.97948	0.0064961	1.1329	0.0049068	1.3602	0.0078418	1.3586	0.0075575
0.513	0.4023	0.0003748	0.46226	0.0027342	0.51385	0.00136	0.60268	0.0019389	0.76677	0.0023107	0.97858	0.0054238	1.1326	0.005911	1.3614	0.0088696	1.3588	0.0084832
0.514	0.40205	0.00067417	0.46143	0.0027371	0.51339	0.0015167	0.60219	0.0012826	0.76653	0.0022871	0.97928	0.0059284	1.1324	0.0050255	1.3603	0.0079458	1.3582	0.0069888
0.515	0.40179	0.00086934	0.46233	0.0024708	0.51326	0.0016204	0.60202	0.0010052	0.76705	0.001673	0.97928	0.0060349	1.1333	0.0049982	1.3615	0.0083041	1.3585	0.0079388
0.516	0.4022	0.00024056	0.46193	0.0027351	0.51404	0.0010914	0.60237	0.0020217	0.76654	0.00225	0.97969	0.0050798	1.1327	0.0057207	1.3608	0.0080084	1.358	0.0080629
0.517	0.40214	0.00055951	0.46179	0.0024395	0.5133	0.0017672	0.60227	0.0014458	0.76678	0.001699	0.97919	0.0053581	1.1329	0.0049362	1.3601	0.0090587	1.3581	0.007001
0.518	0.40189	0.0007962	0.46201	0.0029196	0.51346	0.0016038	0.6022	0.0015778	0.76673	0.0019494	0.97914	0.0054774	1.1334	0.0049948	1.3604	0.0083029	1.3584	0.0080565
0.519	0.40255	0.00090138	0.46204	0.0025299	0.51352	0.0016587	0.60177	0.001669	0.76673	0.001489	0.97892	0.0042007	1.133	0.0057209	1.3607	0.0080589	1.3582	0.0085885
0.52	0.40183	0.00045355	0.46135	0.0019427	0.51303	0.0014805	0.60218	0.0011794	0.76632	0.0014609	0.97912	0.005536	1.1334	0.005665	1.3611	0.0088347	1.3586	0.0079345
0.521	0.40247	0.00083544	0.46167	0.0027201	0.51389	0.0012708	0.60201	0.0015525	0.76645	0.0014873	0.97933	0.0056708	1.1329	0.0051385	1.3601	0.0086283	1.3586	0.0078959
0.522	0.40232	0.00088299	0.46197	0.0021846	0.51343	0.00079388	0.60236	0.0012163	0.76632	0.0018162	0.97901	0.0052394	1.1325	0.0057845	1.3613	0.0096626	1.3587	0.007483
0.523	0.40215	0.00052806	0.46178	0.0022479	0.51354	0.0014714	0.60209	0.0014318	0.76686	0.00089469	0.97961	0.0056976	1.1325	0.0053828	1.3607	0.0084522	1.3592	0.0070399
0.524	0.40172	0.00064909	0.46174	0.0026137	0.51357	0.0013671	0.60205	0.0013896	0.76605	0.0017193	0.97938	0.0057558	1.1322	0.0058136	1.3616	0.0083445	1.3592	0.0073501
0.525	0.40192	0.00062116	0.46211	0.0026103	0.51379	0.00086597	0.60211	0.001169	0.76656	0.0016349	0.97944	0.0051173	1.1326	0.0049212	1.3614	0.0080588	1.3584	0.0081067
0.526	0.4024	0.00037411	0.46202	0.0025087	0.51353	0.0015082	0.60227	0.0015558	0.76652	0.0014724	0.97907	0.0051022	1.1329	0.0052182	1.3618	0.0087348	1.3586	0.0072657
0.527	0.40203	0.00089868	0.46221	0.0028626	0.51325	0.0017259	0.60255	0.0020156	0.76674	0.0016581	0.97896	0.0061398	1.1324	0.005524	1.36	0.0079915	1.3585	0.0085017
0.528	0.40256	0.00056332	0.46141	0.0028397	0.51344	0.0011694	0.60201	0.0013015	0.76681	0.0017132	0.97945	0.0052396	1.1332	0.0054628	1.3609	0.0096195	1.3592	0.0079234
0.529	0.4021	0.00061985	0.46228	0.0022307	0.51373	0.0014607	0.60242	0.0020872	0.76701	0.0014771	0.9792	0.0050959	1.1336	0.005726	1.3606	0.0083634	1.3588	0.0073386
0.53	0.40235	0.00055706	0.46168	0.00261	0.51392	0.0019063	0.60206	0.0012589	0.76713	0.0021984	0.97962	0.0055345	1.1331	0.0051196	1.3605	0.0087852	1.3592	0.0074809
0.531	0.40191	0.00091318	0.46195	0.0030784	0.51286	0.00093661	0.6023	0.00088746	0.76668	0.0010496	0.97958	0.0048039	1.1334	0.0053061	1.3619	0.0088042	1.3583	0.0074519
0.532	0.40187	0.00049255	0.46208	0.0028857	0.51435	0.00088849	0.60204	0.0012842	0.7665	0.0013978	0.97942	0.0059352	1.1335	0.0054893	1.3604	0.0080621	1.3586	0.0074191
0.533	0.40197	0.00080305	0.46149	0.0025082	0.51331	0.0014623	0.60217	0.0016701	0.7665	0.0015616	0.97946	0.0058494	1.1331	0.0054913	1.3613	0.0086211	1.3589	0.0077849
0.534	0.40231	0.00096407	0.46189	0.0027196	0.51358	0.0017954	0.60254	0.0008976	0.76649	0.0016485	0.97974	0.0053753	1.133	0.0050035	1.3617	0.0083263	1.3582	0.0072105
0.535	0.40189	0.00035425	0.46229	0.0027743	0.51356	0.0014404	0.6021	0.0020378	0.76704	0.0016416	0.97953	0.0054864	1.1332	0.0053813	1.3612	0.0084992	1.3594	0.0071711
0.536	0.40174	0.00067774	0.46137	0.0028548	0.51339	0.0017228	0.60221	0.0012793	0.767	0.001277	0.97959	0.0050901	1.1329	0.0054269	1.3618	0.008809	1.3596	0.0073247
0.537	0.40241	0.00037311	0.46213	0.0025838	0.51376	0.0012704	0.60236	0.0018095	0.76618	0.0015139	0.97988	0.0051642	1.1334	0.0049918	1.3618	0.0091812	1.3592	0.0080334
0.538	0.40208	0.00040474	0.46194	0.0030957	0.51348	0.00097894	0.60241	0.0016013	0.76675	0.0019486	0.98034	0.0058639	1.1336	0.0050142	1.3617	0.0086878	1.3592	0.0078256
0.539	0.40216	0.00097881	0.46192	0.0027832	0.5141	0.0017193	0.60174	0.0015667	0.76687	0.0017658	0.97964	0.0054326	1.1333	0.0058025	1.3612	0.0078896	1.3595	0.0077315
0.54	0.40207	0.00068428	0.46186	0.0031829	0.5136	0.001008	0.6023	0.0018598	0.76664	0.002125	0.97946	0.0054537	1.1335	0.0052713	1.361	0.0094527	1.3589	0.0078986
0.541	0.4018	0.0007083	0.46197	0.0025339	0.51392	0.001231	0.60239	0.0018524	0.7665	0.0014232	0.97982	0.0060913	1.1327	0.0051528	1.3615	0.0079982	1.3597	0.0080749
0.542	0.40207	0.00083959	0.4618	0.0026455	0.51373	0.0017176	0.60202	0.0013281	0.76619	0.00131	0.98002	0.0039377	1.1341	0.0061257	1.3624	0.0092	1.3595	0.0075807
0.543	0.40237	0.00083684	0.46236	0.0030435	0.51386	0.00093172	0.60217	0.0019127	0.76683	0.0021254	0.97936	0.0063308	1.134	0.005044	1.3617	0.0083803	1.3597	0.0079676
0.544	0.40194	0.00065871	0.46193	0.0022991	0.51375	0.0010559	0.60218	0.0014063	0.76678	0.0019608	0.97989	0.0055832	1.1335	0.0053178	1.3621	0.0081745	1.3588	0.0082007
0.545	0.40198	0.00059741	0.46209	0.0019347	0.51365	0.0012618	0.60209	0.001327	0.7666	0.0017394	0.97963	0.0047797	1.1343	0.0060758	1.3621	0.0090548	1.3599	0.0075782
0.546	0.40254	0.00065907	0.46209	0.0030556	0.51374	0.001994	0.60192	0.0019187	0.76683	0.0019155	0.97938	0.0056468	1.1343	0.0048693	1.3614	0.0076776	1.3601	0.0076616
0.547	0.40243	0.0007903	0.46182	0.0021726	0.51353	0.0011662	0.6026	0.0016014	0.7664	0.0018506	0.97968	0.0050389	1.1337	0.0053415	1.3624	0.0088856	1.3591	0.0075776
0.548	0.40193	0.00086132	0.46226	0.0027131	0.51421	0.001475	0.60233	0.0012551	0.76726	0.0015016	0.98026	0.0055053	1.1333	0.0054243	1.3627	0.0084124	1.3601	0.0074884
0.549	0.40218	0.00059831	0.46209	0.0024891	0.51363	0.0015102	0.602	0.0010482	0.76699	0.0017926	0.97998	0.0059958	1.1344	0.0056449	1.3616	0.008736	1.3605	0.0079803
0.55	0.4015	0.00052161	0.46223	0.0026274	0.51368	0.00095851	0.60206	0.0012661	0.76641	0.0015786	0.97947	0.0056633	1.134	0.0054191	1.3616	0.009827	1.3592	0.0079552
0.551	0.4022	0.00071544	0.46183	0.0029541	0.51387	0.0022009	0.60184	0.0016715	0.76735	0.00097289	0.98033	0.0053939	1.1334	0.0058988	1.3621	0.0090637	1.36	0.007381
0.552	0.40183	0.00070954	0.46233	0.0026441	0.51313	0.0010413	0.60265	0.0019035	0.76663	0.0021339	0.97973	0.0051511	1.1339	0.0053712	1.3624	0.0090524	1.3598	0.0080857
0.553	0.40246	0.00036559	0.46162	0.0025634	0.51365	0.0010752	0.60176	0.0020614	0.76634	0.0014958	0.9801	0.0055549	1.1347	0.0053151	1.3629	0.0087755	1.36	0.007805
0.554	0.40171	0.00057664	0.46195	0.0026868	0.51364	0.0018983	0.60197	0.0019092	0.76713	0.0014679	0.97966	0.0054298	1.1339	0.0048846	1.3629	0.0094954	1.3604	0.0082267
0.555	0.40182	0.0010511	0.46204	0.0027652	0.51376	0.00069934	0.60225	0.0018537	0.76703	0.0016267	0.98024	0.0054238	1.1338	0.0044766	1.3623	0.0077934	1.3604	0.0081095
0.556	0.40229	0.00057114	0.4617	0.0029057	0.514	0.0018203	0.60213	0.0016819	0.76687	0.0018732	0.98028	0.0055465	1.1343	0.0057644	1.3618	0.0084182	1.3603	0.0073573
0.557	0.40206	0.00052735	0.46208	0.0029041	0.51349	0.0014602	0.60237	0.0011646	0.76728	0.0011802	0.97988	0.0057342	1.1341	0.0053969	1.3626	0.0093143	1.3602	0.0079574
0.558	0.40243	0.00046499	0.46154	0.0019733	0.51354	0.0012315	0.60278	0.0015885	0.76654	0.00077237	0.98004	0.0052155	1.1337	0.0052783	1.3626	0.0083959	1.3606	0.0073261
0.559	0.40191	0.00076658	0.46207	0.0027509	0.51396	0.0015428	0.60207	0.0012059	0.7672	0.0016428	0.97981	0.005322	1.1345	0.0047873	1.3624	0.0090883	1.3603	0.0066805
0.56	0.40238	0.00058488	0.46183	0.0026975	0.51383	0.0019139	0.60207	0.0017139	0.76693	0.0018122	0.98	0.0057758	1.1338	0.0049425	1.3632	0.0080824	1.3607	0.0065761
0.561	0.40235	0.00019335	0.46194	0.0024964	0.51401	0.0010125	0.60271	0.0019054	0.76672	0.0013904	0.98003	0.005525	1.1343	0.0053629	1.3624	0.0083677	1.3609	0.007557
0.562	0.40216	0.00014223	0.46143	0.0029455	0.51365	0.0017445	0.60246	0.0025245	0.76757	0.00197	0.97938	0.006262	1.1343	0.0048495	1.3625	0.0096439	1.3601	0.0077443
0.563	0.40188	0.00081148	0.46182	0.002919	0.51385	0.0015613	0.60243	0.0015146	0.76709	0.0017244	0.98051	0.0056815	1.1341	0.0052234	1.3623	0.0091606	1.3603	0.0074987
0.564	0.40227	0.00030187	0.46182	0.0023718	0.51389	0.001561	0.6026	0.0012822	0.76691	0.0017858	0.97959	0.0050952	1.1341	0.0058777	1.3625	0.0086682	1.3602	0.0076014
0.565	0.40208	0.00069538	0.46156	0.0028578	0.51369	0.0019076	0.60238	0.001731	0.76698	0.0015687	0.9803	0.0056932	1.1344	0.0054523	1.3632	0.0089146	1.3603	0.0077815
0.566	0.40245	0.0013798	0.46156	0.0022442	0.51378	0.0014076	0.60204	0.0013013	0.76692	0.0018241	0.97994	0.0057081	1.1344	0.0048558	1.3632	0.0089569	1.3609	0.0078258
0.567	0.40232	0.00043915	0.46242	0.0023468	0.5141	0.0013618	0.6023	0.0020328	0.76675	0.0016289	0.97988	0.0054569	1.1349	0.0051861	1.363	0.0088345	1.3603	0.0075432
0.568	0.40208	0.00070835	0.46204	0.0030895	0.51366	0.001395	0.60264	0.0014021	0.76708	0.0013492	0.98021	0.0049344	1.1338	0.0058745	1.363	0.0090227	1.3609	0.0075411
0.569	0.40186	0.00091261	0.46218	0.0021812	0.51366	0.0019782	0.60227	0.0013413	0.76686	0.001534	0.98004	0.0056536	1.1344	0.0038836	1.3634	0.0080307	1.3606	0.0078119
0.57	0.40182	0.00077236	0.46205	0.0029255	0.51446	0.0012127	0.60243	0.0023933	0.76666	0.0013469	0.98041	0.0049649	1.1349	0.0059311	1.3629	0.0093101	1.3607	0.0077468
0.571	0.4026	0.00086301	0.46159	0.0030921	0.51362	0.0014826	0.60222	0.0012317	0.76696	0.0018772	0.98042	0.005884	1.1345	0.0049592	1.3642	0.0088121	1.3614	0.0076537
0.572	0.40239	0.00064845	0.46197	0.0029638	0.51321	0.0015132	0.60225	0.0013353	0.76693	0.0013979	0.98044	0.0051291	1.1346	0.0041656	1.3619	0.0079103	1.3611	0.0074216
0.573	0.40204	0.00077894	0.46193	0.0025011	0.5142	0.0013978	0.60236	0.001585	0.76693	0.0021924	0.98044	0.0051726	1.1351	0.0059065	1.3632	0.0087503	1.3602	0.0071175
0.574	0.40216	0.00093752	0.46187	0.0029288	0.51369	0.0010301	0.60218	0.0011098	0.76674	0.0011528	0.98008	0.0059124	1.1349	0.0054199	1.3632	0.0089251	1.3609	0.0079619
0.575	0.4023	0.00072511	0.46177	0.0022595	0.51364	0.0012569	0.60194	0.0016368	0.76767	0.0017925	0.98058	0.0059216	1.1344	0.0051144	1.3637	0.0089181	1.3614	0.0080614
0.576	0.40179	0.00043176	0.46189	0.002646	0.5142	0.0016489	0.60213	0.0018954	0.76775	0.0015396	0.97974	0.0056649	1.1349	0.0055362	1.3632	0.0088726	1.3616	0.0076245
0.577	0.40203	0.00084953	0.46163	0.0028508	0.51403	0.0011229	0.60201	0.0013419	0.76692	0.00078739	0.98014	0.0056198	1.1347	0.0052674	1.3638	0.0080147	1.3615	0.0075158
0.578	0.40194	0.00059399	0.46156	0.0029399	0.51359	0.0013124	0.60249	0.00101	0.7672	0.0016518	0.98086	0.0046268	1.1349	0.005312	1.3634	0.0089841	1.3615	0.0078831
0.579	0.40249	0.00036684	0.46187	0.0023895	0.51384	0.0011446	0.6025	0.0016827	0.76734	0.00087455	0.98012	0.0055641	1.1348	0.0056506	1.3638	0.0082185	1.3619	0.0083626
0.58	0.40237	0.00018526	0.46156	0.0028764	0.51409	0.0015247	0.60204	0.0012787	0.7666	0.0015846	0.98037	0.0054858	1.1351	0.0058822	1.3636	0.0077795	1.3604	0.0084019
0.581	0.40177	0.00098479	0.4613	0.0030431	0.51368	0.00087778	0.60277	0.001682	0.76729	0.00098291	0.98072	0.0054765	1.1348	0.0058195	1.3649	0.0089473	1.3614	0.007894
0.582	0.40248	0.00093823	0.462	0.0022278	0.51327	0.0012003	0.60275	0.0019695	0.76709	0.0018499	0.9804	0.004538	1.1347	0.004882	1.363	0.0080976	1.3621	0.0080673
0.583	0.40215	0.00023237	0.46221	0.0030178	0.51388	0.0012287	0.60211	0.0015124	0.76698	0.0013128	0.98046	0.0056977	1.1348	0.0052901	1.363	0.008026	1.3609	0.0073484
0.584	0.40198	0.00063393	0.46227	0.0029664	0.51375	0.0013773	0.6024	0.0018494	0.76738	0.0010429	0.98003	0.0054691	1.135	0.0049429	1.3634	0.0084953	1.3614	0.0082647
0.585	0.40253	0.00052953	0.46211	0.0025402	0.51366	0.0014048	0.60224	0.0018351	0.76718	0.0015944	0.98006	0.004315	1.1347	0.005231	1.3634	0.0093296	1.3621	0.0077522
0.586	0.40215	0.00063171	0.46223	0.0029196	0.51403	0.0015086	0.60201	0.0010051	0.76646	0.0015541	0.98054	0.0049456	1.1341	0.005132	1.3639	0.0080767	1.3615	0.0068649
0.587	0.40195	0.00081732	0.46223	0.0030444	0.5139	0.001069	0.60259	0.0012912	0.76651	0.00092713	0.98004	0.0051799	1.1351	0.0053129	1.3638	0.0080997	1.3621	0.0084404
0.588	0.40236	0.00053278	0.46189	0.0027861	0.51392	0.0017094	0.60237	0.0017116	0.76763	0.00098614	0.9798	0.0053609	1.1354	0.0049466	1.3635	0.0092018	1.3625	0.0083327
0.589	0.40209	0.00068501	0.46181	0.0031453	0.5138	0.0013545	0.60238	0.0015232	0.76705	0.001735	0.98074	0.0055611	1.1352	0.0044596	1.3644	0.0095835	1.3612	0.0082449
0.59	0.40171	0.0010016	0.46188	0.0026885	0.51372	0.0016896	0.60279	0.00093349	0.76706	0.0010735	0.98076	0.0046209	1.1346	0.0051301	1.3639	0.0090999	1.3615	0.0075524
0.591	0.40185	0.00032663	0.46236	0.0027261	0.51336	0.0016136	0.60205	0.0017826	0.76708	0.001702	0.98011	0.0054463	1.1354	0.0055504	1.3639	0.0084572	1.3619	0.00784
0.592	0.40251	0.0010163	0.46149	0.0027542	0.51353	0.001489	0.60268	0.001354	0.76695	0.0017545	0.98086	0.0052327	1.1344	0.0050827	1.3636	0.0084612	1.3626	0.0085515
0.593	0.40194	0.00058015	0.46192	0.0028716	0.51424	0.0015901	0.60272	0.0014838	0.76687	0.0020182	0.98002	0.0053689	1.1355	0.0054431	1.3636	0.0082343	1.3616	0.0072841
0.594	0.40216	0.0010437	0.46209	0.0027893	0.5138	0.001592	0.60266	0.001762	0.76714	0.0018569	0.9804	0.0059535	1.1356	0.005521	1.3643	0.0083484	1.362	0.0087013
0.595	0.40268	0.00070738	0.4617	0.0027258	0.51352	0.0020634	0.60226	0.00089838	0.76722	0.000975	0.98109	0.0058593	1.1345	0.0051166	1.3653	0.0089394	1.3615	0.0076528
0.596	0.40177	0.00013062	0.46175	0.0028301	0.51433	0.0010978	0.60188	0.0020519	0.76734	0.0013007	0.98014	0.0052026	1.1351	0.0058676	1.3643	0.0096944	1.3619	0.0077178
0.597	0.40167	0.00096977	0.46198	0.0028271	0.51408	0.0016817	0.60223	0.0016693	0.76772	0.00099448	0.98067	0.0055635	1.1351	0.0048807	1.3648	0.0088188	1.3622	0.0073613
0.598	0.40192	0.00020996	0.46183	0.0027576	0.5137	0.0018577	0.60264	0.0015465	0.767	0.0016872	0.98096	0.0056856	1.1344	0.0054234	1.3646	0.0081693	1.3616	0.0081619
0.599	0.40232	0.00081353	0.46165	0.0028097	0.51292	0.0013595	0.60238	0.0016391	0.76743	0.0010161	0.98063	0.0061557	1.1348	0.0052685	1.3639	0.0092334	1.3615	0.0078942
0.6	0.40126	0.00065705	0.46193	0.002399	0.51399	0.0016	0.60234	0.0016884	0.767	0.0018386	0.98015	0.0051591	1.1354	0.0054987	1.3635	0.0087258	1.3621	0.0081746
0.601	0.40207	0.00032817	0.46212	0.0031076	0.51378	0.0016867	0.60283	0.0017155	0.76744	0.00089836	0.98122	0.0059535	1.1346	0.005973	1.3646	0.0094519	1.3617	0.0074518
0.602	0.40215	0.00060565	0.4621	0.0026542	0.51336	0.0018319	0.6023	0.0010033	0.76717	0.0013358	0.98078	0.0059045	1.1356	0.0051664	1.3644	0.0085801	1.3621	0.0070511
0.603	0.40191	0.0012054	0.46217	0.002559	0.51399	0.0015659	0.60239	0.001322	0.767	0.0012484	0.98078	0.0053987	1.1349	0.0050585	1.3647	0.0088253	1.3631	0.0081393
0.604	0.40212	0.00068449	0.4617	0.0029339	0.51418	0.0010972	0.6027	0.0017468	0.76719	0.0014971	0.98129	0.0055468	1.1356	0.0055843	1.3642	0.0098043	1.3623	0.007807
0.605	0.4016	0.00082008	0.46168	0.0027205	0.51369	0.00099703	0.60246	0.0016858	0.7667	0.0017746	0.9812	0.004914	1.1349	0.0051887	1.3651	0.009383	1.3618	0.0071822
0.606	0.40269	0.00045898	0.46235	0.0029156	0.51391	0.0020629	0.60191	0.0011403	0.76688	0.0017577	0.98081	0.0058719	1.1359	0.0050076	1.3653	0.0084363	1.3628	0.0076309
0.607	0.40244	0.00065448	0.46151	0.0024978	0.51368	0.001467	0.60247	0.001353	0.76687	0.0015866	0.98197	0.0053239	1.1348	0.0055797	1.3656	0.010212	1.3623	0.0079112
0.608	0.40213	0.0010684	0.46186	0.0028443	0.51389	0.0012338	0.60192	0.0011923	0.76743	0.0018648	0.98065	0.005052	1.1354	0.0060412	1.3644	0.008629	1.3626	0.0080582
0.609	0.40207	0.00083594	0.46223	0.0031024	0.51422	0.001536	0.60284	0.0017687	0.76781	0.0018515	0.98047	0.0059743	1.1361	0.0051033	1.3653	0.0078602	1.362	0.0066615
0.61	0.40203	0.00081635	0.46167	0.0024515	0.51376	0.001244	0.60216	0.0018	0.76695	0.0019943	0.9807	0.0052631	1.1358	0.0054877	1.3646	0.0076215	1.3626	0.008506
0.611	0.40262	0.0010709	0.46179	0.0029223	0.5137	0.0014418	0.60287	0.0017136	0.76723	0.0015535	0.98135	0.0051296	1.1359	0.0054146	1.365	0.0093352	1.3637	0.0080434
0.612	0.40218	0.00056967	0.46209	0.0030164	0.51381	0.0013001	0.60153	0.0016564	0.76713	0.0014071	0.98056	0.0055744	1.1357	0.0047488	1.365	0.0090328	1.3627	0.0079056
0.613	0.40204	0.00079846	0.46176	0.0024112	0.51354	0.0013667	0.60243	0.0014936	0.76693	0.0015476	0.98101	0.0058979	1.1356	0.0060098	1.3648	0.0088142	1.3623	0.0077885
0.614	0.40198	0.0005581	0.46193	0.0024679	0.51385	0.0010317	0.60285	0.0016297	0.76723	0.0019114	0.98071	0.005009	1.1359	0.0053182	1.3656	0.0086854	1.3631	0.0074193
0.615	0.40205	0.0006823	0.46181	0.002413	0.51424	0.0015734	0.60211	0.0016004	0.76758	0.0019847	0.981	0.0055432	1.1363	0.0054922	1.3654	0.0089745	1.3631	0.0079038
0.616	0.40157	0.00083843	0.46195	0.0025881	0.51377	0.0009196	0.60277	0.0013374	0.76718	0.0020426	0.98113	0.0054895	1.1356	0.0053986	1.3648	0.0084724	1.3628	0.0077689
0.617	0.40201	0.00078885	0.46198	0.002856	0.51383	0.0012673	0.60293	0.0013692	0.76744	0.0018008	0.98116	0.004815	1.1361	0.0050443	1.3649	0.0084147	1.3631	0.0079585
0.618	0.40215	0.0010112	0.46191	0.002871	0.51415	0.0011433	0.60162	0.0010517	0.76763	0.00175	0.98133	0.0053612	1.1355	0.0054511	1.3663	0.0089914	1.3628	0.0081987
0.619	0.40169	0.00027885	0.46152	0.0025889	0.51384	0.00097034	0.60292	0.0014403	0.76719	0.0016909	0.98045	0.0051072	1.1361	0.0058838	1.3656	0.0087057	1.3635	0.0077273
0.62	0.40284	0.00066952	0.46213	0.0022308	0.51344	0.001244	0.60293	0.0019562	0.76736	0.0018875	0.98093	0.0054876	1.1355	0.0051932	1.3652	0.0087777	1.3633	0.0075652
0.621	0.4017	0.00064745	0.46189	0.0029062	0.51403	0.001048	0.6018	0.0013714	0.76728	0.0012722	0.98205	0.0051166	1.1358	0.0053918	1.366	0.009241	1.3633	0.0070008
0.622	0.40193	0.00022149	0.46206	0.0029486	0.5135	0.0015933	0.60219	0.0011547	0.76711	0.0016469	0.98076	0.005501	1.1356	0.0063291	1.3654	0.0078606	1.3633	0.0080346
0.623	0.4024	0.00078723	0.46174	0.002845	0.51377	0.0011087	0.60239	0.0016451	0.76741	0.0011148	0.98135	0.0050293	1.1356	0.005677	1.3656	0.0079163	1.3635	0.0074482
0.624	0.40185	0.00038301	0.46181	0.0025265	0.51414	0.0018294	0.6022	0.00157	0.76746	0.0017305	0.98188	0.0051058	1.1359	0.0047754	1.3659	0.0093261	1.3635	0.0080446
0.625	0.40183	0.00036456	0.46226	0.0028576	0.51367	0.0013936	0.60246	0.0014086	0.76682	0.0015806	0.98109	0.005182	1.1358	0.0048461	1.3664	0.0086177	1.3635	0.0071803
0.626	0.40213	0.00098634	0.4622	0.0031482	0.51358	0.0011211	0.6027	0.0017622	0.76709	0.0011426	0.98103	0.0054169	1.1361	0.0051924	1.3659	0.0088817	1.3637	0.0069628
0.627	0.40242	0.00024826	0.46179	0.0025861	0.51363	0.0009261	0.60256	0.0016111	0.76685	0.0022652	0.98206	0.005044	1.1363	0.0046817	1.3654	0.007611	1.3632	0.0080899
0.628	0.40178	0.00042266	0.46217	0.0025532	0.51411	0.00089986	0.60269	0.0018265	0.76743	0.0013128	0.9812	0.0057488	1.1353	0.0057343	1.3663	0.0076557	1.3628	0.0077314
0.629	0.40193	0.00076499	0.46241	0.0023518	0.51398	0.0013773	0.60228	0.0019575	0.76685	0.0018841	0.98086	0.0054927	1.1365	0.0059815	1.366	0.0082398	1.3632	0.0080886
0.63	0.40222	0.00088573	0.46219	0.0021331	0.51426	0.00092044	0.60261	0.0015146	0.76737	0.0020474	0.98157	0.0049633	1.1361	0.0052231	1.3658	0.0075249	1.3636	0.0081395
0.631	0.40185	0.00073742	0.46158	0.0022727	0.51401	0.0012088	0.60252	0.00085773	0.76719	0.0011732	0.98133	0.0055254	1.1362	0.0054155	1.3662	0.0077653	1.3632	0.0079036
0.632	0.40219	0.001001	0.46206	0.0027237	0.51407	0.0013784	0.60263	0.0021383	0.76733	0.0013338	0.98094	0.0057469	1.1373	0.004608	1.3653	0.0091367	1.3639	0.0077014
0.633	0.40189	0.00090006	0.46171	0.0024744	0.51348	0.0017281	0.60283	0.0013554	0.76827	0.0017925	0.98155	0.0049404	1.1361	0.0051573	1.3653	0.0081928	1.3644	0.00805
0.634	0.40271	0.00075403	0.46169	0.0026526	0.5139	0.0017409	0.60254	0.0020523	0.76679	0.0020713	0.98069	0.0057723	1.1357	0.0052437	1.3664	0.0091786	1.3629	0.0076427
0.635	0.40169	0.00038389	0.46217	0.002603	0.51375	0.0011295	0.60195	0.0014041	0.76747	0.0020883	0.98104	0.0057244	1.1361	0.0051713	1.3663	0.0089376	1.3642	0.007559
0.636	0.40255	0.00061364	0.4617	0.0029536	0.5137	0.0016285	0.60294	0.0011501	0.76771	0.001211	0.98173	0.0048291	1.1359	0.0051129	1.3665	0.0086543	1.3644	0.0078257
0.637	0.40224	0.00082274	0.46179	0.0025531	0.51421	0.0015232	0.60233	0.0017772	0.7671	0.0015992	0.98118	0.0059517	1.1363	0.0050218	1.3657	0.0094572	1.3638	0.0074885
0.638	0.40265	0.00046139	0.46223	0.0025728	0.5137	0.0016641	0.60241	0.0013958	0.76797	0.0011098	0.98201	0.0055791	1.1365	0.0046994	1.3666	0.0079219	1.3643	0.0078738
0.639	0.40181	0.0011598	0.46153	0.0025909	0.51335	0.00099266	0.60243	0.0012072	0.7675	0.0014612	0.98183	0.0045333	1.136	0.005048	1.3663	0.0078576	1.3643	0.0080032
0.64	0.40208	0.00036475	0.46143	0.0025608	0.51399	0.0016136	0.60221	0.0014034	0.76795	0.00098926	0.9809	0.0062008	1.1364	0.0058552	1.3657	0.0089744	1.3645	0.0083744
0.641	0.40164	0.0002821	0.46195	0.0026338	0.51388	0.0015391	0.60268	0.0019224	0.76782	0.00078188	0.98132	0.0057303	1.1361	0.0055808	1.3663	0.0081062	1.3636	0.0080829
0.642	0.40168	0.00082596	0.46162	0.0025551	0.51374	0.0016822	0.60264	0.0017218	0.76718	0.001843	0.98159	0.005397	1.1365	0.0052419	1.3667	0.0094101	1.364	0.0080469
0.643	0.40243	0.00031494	0.46178	0.0026718	0.51359	0.0011538	0.60222	0.0014069	0.76763	0.0015289	0.98124	0.0059632	1.1369	0.0052057	1.3665	0.0084232	1.3651	0.0077236
0.644	0.40207	0.00067879	0.46191	0.002792	0.51387	0.0016181	0.60259	0.0012407	0.76754	0.001702	0.98159	0.0052674	1.1367	0.0048557	1.3661	0.0095652	1.3639	0.0082807
0.645	0.40221	0.00091807	0.46215	0.0031145	0.51355	0.0017817	0.60298	0.0012439	0.76757	0.0022011	0.98186	0.0062398	1.1356	0.0058014	1.3666	0.0087957	1.3644	0.0089877
0.646	0.40216	0.00075762	0.46196	0.0028067	0.51369	0.00086531	0.60217	0.0019364	0.76766	0.0012991	0.98172	0.0051976	1.1364	0.0052081	1.3667	0.0083946	1.3645	0.0080436
0.647	0.40195	0.00096064	0.46147	0.0028972	0.51407	0.0018006	0.6026	0.0013257	0.76779	0.0013701	0.9815	0.0057616	1.1363	0.0054697	1.3662	0.008138	1.3638	0.0079652
0.648	0.40215	0.00055893	0.46222	0.0027243	0.51418	0.0014786	0.60319	0.0015229	0.76765	0.0020616	0.98219	0.005008	1.1371	0.0061347	1.3668	0.0085419	1.3642	0.0084737
0.649	0.40221	0.0012745	0.46217	0.0031177	0.5138	0.0013498	0.60224	0.0012642	0.76765	0.001653	0.98145	0.0052503	1.1363	0.0052441	1.3661	0.0085001	1.3643	0.0071305
0.65	0.4021	0.00088072	0.46209	0.0024981	0.51374	0.0011626	0.60224	0.0014146	0.76695	0.0013397	0.98085	0.0051648	1.1368	0.0052045	1.3655	0.0090643	1.3643	0.0069453
0.651	0.40216	0.00070056	0.46241	0.0020492	0.514	0.0012205	0.60295	0.0011542	0.76734	0.0018419	0.98137	0.0064081	1.1364	0.0063412	1.3673	0.0095216	1.3647	0.0080258
0.652	0.40244	0.0011672	0.46161	0.002898	0.51399	0.0012161	0.60223	0.0018848	0.76744	0.001566	0.98199	0.005598	1.1369	0.0051088	1.3671	0.0088838	1.3648	0.0077255
0.653	0.40195	0.00047623	0.46187	0.0023403	0.51415	0.0012717	0.60225	0.0021318	0.76762	0.0014376	0.98144	0.0057	1.1373	0.0051674	1.3667	0.0081145	1.3645	0.0077062
0.654	0.40213	0.0012812	0.46205	0.0027043	0.51388	0.001293	0.60238	0.0017453	0.76755	0.0012006	0.98194	0.0055838	1.1372	0.0054336	1.367	0.0087251	1.3644	0.0086718
0.655	0.40236	0.00073354	0.46181	0.0030897	0.51353	0.0019601	0.60273	0.0014778	0.76773	0.0014078	0.98216	0.0053494	1.1372	0.0049954	1.3679	0.0088217	1.3644	0.0078677
0.656	0.40208	0.00064151	0.46208	0.0027128	0.51359	0.0008402	0.60219	0.0018239	0.76749	0.0018925	0.98136	0.0050363	1.1357	0.0045662	1.3668	0.0087948	1.3646	0.0078315
0.657	0.40206	0.00031646	0.46199	0.0024874	0.51376	0.0020665	0.60274	0.001325	0.76721	0.0019988	0.98178	0.0057106	1.1374	0.0052298	1.3664	0.0096084	1.3648	0.008148
0.658	0.40172	0.00049847	0.46229	0.0023739	0.51362	0.0013992	0.60271	0.00068003	0.76782	0.0017102	0.98203	0.0053985	1.1368	0.0050078	1.3669	0.0088593	1.3649	0.0074177
0.659	0.40217	0.00034515	0.46241	0.0027003	0.51378	0.0013626	0.60263	0.0011864	0.76758	0.0012383	0.98177	0.0051819	1.1372	0.0053655	1.3683	0.0085641	1.365	0.0081968
0.66	0.4022	0.00052348	0.46176	0.0021506	0.51387	0.0015559	0.60205	0.0014733	0.76764	0.0018376	0.9815	0.005105	1.1373	0.004825	1.3672	0.0094478	1.3653	0.008884
0.661	0.4021	0.00061943	0.46202	0.0025836	0.51413	0.00098483	0.60285	0.0011957	0.76685	0.0019201	0.98142	0.0045972	1.137	0.0049274	1.3676	0.008355	1.3653	0.0080421
0.662	0.40181	0.00065017	0.46193	0.0029122	0.51349	0.0013223	0.60203	0.0013013	0.76749	0.001184	0.98176	0.0055755	1.1367	0.0057212	1.3683	0.009069	1.365	0.0078689
0.663	0.40236	0.0002698	0.46227	0.0026212	0.51379	0.0014773	0.60231	0.0016491	0.76734	0.0015891	0.98195	0.0057825	1.1365	0.0049085	1.3668	0.0084022	1.3656	0.0080654
0.664	0.40203	0.00029888	0.46208	0.0024627	0.51404	0.00075887	0.60245	0.0015263	0.76732	0.0019151	0.98151	0.0050403	1.1372	0.0054334	1.3677	0.0081964	1.3646	0.0073627
0.665	0.4021	0.00042242	0.46151	0.0031005	0.51375	0.001244	0.60235	0.0010563	0.76772	0.001718	0.98145	0.0055361	1.1364	0.0045465	1.3679	0.0086427	1.365	0.0075293
0.666	0.40239	0.00013947	0.46208	0.0024979	0.51375	0.0014975	0.60222	0.0011197	0.76801	0.0018197	0.98173	0.0051102	1.1367	0.0053913	1.3677	0.0078422	1.3647	0.0085701
0.667	0.40147	0.00055526	0.46173	0.0030255	0.51423	0.00078851	0.60271	0.00178	0.76713	0.0013998	0.98172	0.0049913	1.1369	0.0053782	1.368	0.0091783	1.3655	0.008494
0.668	0.4023	0.00071568	0.4616	0.00268	0.5139	0.0016231	0.60193	0.0022323	0.76797	0.0012017	0.98224	0.0049997	1.137	0.0054186	1.3684	0.010042	1.3648	0.0081758
0.669	0.40213	0.0002774	0.46158	0.0023144	0.51375	0.0015888	0.60213	0.0011567	0.76762	0.0016155	0.98268	0.0052271	1.1365	0.0054049	1.3664	0.0089098	1.3648	0.0085882
0.67	0.40204	0.00039864	0.4615	0.0030293	0.5143	0.0017424	0.60236	0.002064	0.76747	0.0012281	0.98147	0.004883	1.1375	0.0059914	1.3678	0.0081874	1.366	0.0080076
0.671	0.40204	0.00023058	0.46225	0.0026749	0.51415	0.0015456	0.60258	0.0024256	0.7675	0.0019004	0.98161	0.0056666	1.1376	0.0051107	1.3683	0.0083702	1.3652	0.0079918
0.672	0.40185	0.00032821	0.46197	0.0025986	0.51278	0.0013691	0.60268	0.0014474	0.76779	0.0015035	0.98132	0.0048694	1.1369	0.0057315	1.3669	0.0093576	1.3656	0.0092223
0.673	0.40198	0.00039244	0.46134	0.0025027	0.51442	0.0012841	0.60297	0.0014081	0.76796	0.0023481	0.9821	0.0055635	1.1378	0.0057452	1.3681	0.0085963	1.3654	0.0079154
0.674	0.40252	0.0011434	0.4622	0.0027607	0.51392	0.0013467	0.60264	0.0018436	0.76827	0.0011101	0.98174	0.0057716	1.1372	0.0055185	1.3683	0.0087353	1.3652	0.0071204
0.675	0.40226	0.00047478	0.46154	0.0026081	0.51347	0.0012707	0.60202	0.0013437	0.7681	0.0013239	0.9817	0.0059977	1.1369	0.0056726	1.3677	0.0085401	1.3657	0.008839
0.676	0.40192	0.00087425	0.46206	0.0021712	0.51359	0.0013232	0.60296	0.0020192	0.76722	0.0019201	0.98222	0.0056058	1.1379	0.0052719	1.3684	0.0087072	1.3658	0.0079938
0.677	0.40257	0.00046063	0.46222	0.0028788	0.51415	0.001116	0.60234	0.0010241	0.76755	0.0011727	0.98252	0.0057775	1.1377	0.0053136	1.368	0.0089376	1.3657	0.0074828
0.678	0.40184	0.0010854	0.46219	0.0031162	0.51389	0.0011244	0.60269	0.00089929	0.76781	0.0017881	0.98228	0.0054755	1.1374	0.0046973	1.3676	0.0084229	1.3654	0.0082945
0.679	0.40235	0.00024894	0.46179	0.0024475	0.51376	0.0014219	0.6031	0.0019972	0.76739	0.0021005	0.98253	0.0054158	1.1383	0.0057943	1.3675	0.0091964	1.3654	0.0079075
0.68	0.40228	0.00087173	0.46192	0.0023785	0.51443	0.0016257	0.60242	0.0018719	0.76861	0.0014253	0.98223	0.0059153	1.1376	0.0059446	1.3691	0.0087236	1.366	0.0080994
0.681	0.40217	0.00041024	0.46217	0.0030069	0.51441	0.0015821	0.60292	0.00088755	0.76828	0.0012752	0.98186	0.0051265	1.1381	0.0054926	1.3677	0.0083292	1.3655	0.0078274
0.682	0.40228	0.00043051	0.46168	0.0027608	0.51353	0.0014179	0.6029	0.001508	0.76737	0.0015804	0.98287	0.0050633	1.1371	0.0056106	1.3678	0.0082092	1.3671	0.0076338
0.683	0.40261	0.00071466	0.46198	0.0022058	0.51341	0.001466	0.60172	0.0012477	0.76733	0.0017404	0.9822	0.0057299	1.137	0.0050921	1.3685	0.0081727	1.3654	0.0085345
0.684	0.4023	0.00040577	0.4618	0.0028435	0.51418	0.0011192	0.60263	0.0007944	0.76828	0.001452	0.98184	0.0050527	1.1377	0.0056529	1.3677	0.008488	1.3666	0.008538
0.685	0.40226	0.00056379	0.46153	0.0034207	0.51422	0.0012197	0.6027	0.0015853	0.76731	0.0016311	0.98223	0.0055637	1.1371	0.0052944	1.3682	0.0082022	1.3665	0.0083583
0.686	0.40228	0.00065789	0.46182	0.0023938	0.51396	0.0014245	0.60259	0.0009388	0.76758	0.0017801	0.98199	0.0057334	1.1377	0.0053645	1.3687	0.0080753	1.3653	0.0083256
0.687	0.40205	0.0007986	0.46251	0.0024588	0.51416	0.00099875	0.60231	0.0016267	0.7683	0.0019794	0.98175	0.0055346	1.1379	0.0050972	1.3682	0.0084525	1.3659	0.0073096
0.688	0.40205	0.00066235	0.46166	0.0028349	0.51367	0.00094541	0.60217	0.0016094	0.76761	0.0011862	0.98206	0.0057035	1.1383	0.0053489	1.3676	0.0085687	1.3667	0.0076479
0.689	0.40239	0.00074	0.46236	0.0025499	0.51394	0.0018389	0.60263	0.0017724	0.7681	0.001477	0.98202	0.0056502	1.1378	0.005176	1.3687	0.0083992	1.3664	0.0063865
0.69	0.4016	0.00057601	0.46225	0.002733	0.51347	0.0012461	0.60249	0.00087159	0.76778	0.0014933	0.98243	0.0048792	1.1377	0.0062295	1.3688	0.0087379	1.3663	0.0073068
0.691	0.4022	0.00031982	0.46166	0.0028522	0.51369	0.0013432	0.60214	0.0016779	0.76795	0.0016792	0.98279	0.0049534	1.1374	0.0058908	1.3688	0.0083379	1.3664	0.0078041
0.692	0.40171	0.00040319	0.46243	0.0029487	0.51424	0.0017728	0.6028	0.0024218	0.76838	0.0017591	0.98203	0.0052074	1.1378	0.0049874	1.3685	0.0085572	1.3664	0.0075313
0.693	0.40247	0.00055989	0.46146	0.0028693	0.51347	0.0015185	0.60271	0.0014392	0.76778	0.001646	0.98295	0.0056954	1.1378	0.0060055	1.3682	0.0081386	1.3664	0.0076376
0.694	0.40184	0.00039435	0.46212	0.0032662	0.51424	0.0012625	0.60264	0.0011703	0.76768	0.00152	0.98225	0.0058611	1.1381	0.0056217	1.3681	0.0092465	1.3669	0.0079453
0.695	0.40235	0.00054886	0.46207	0.0023763	0.51428	0.0015066	0.60286	0.0017958	0.76744	0.0011857	0.98237	0.0057412	1.1384	0.0053426	1.3695	0.0085258	1.3662	0.0081526
0.696	0.4019	0.00043502	0.46139	0.0026552	0.51392	0.001661	0.60263	0.0017783	0.76782	0.0022638	0.98321	0.005108	1.1376	0.0060883	1.3687	0.0084466	1.3665	0.0078153
0.697	0.40203	0.001001	0.46146	0.0026727	0.51365	0.0014715	0.60219	0.0013937	0.7675	0.0018417	0.98261	0.0053259	1.1384	0.0055699	1.3689	0.0086232	1.3656	0.0078769
0.698	0.40197	0.00082108	0.46201	0.0027108	0.514	0.0010415	0.60267	0.0010693	0.76787	0.0015743	0.98233	0.0055368	1.1382	0.0050946	1.3685	0.0085305	1.3669	0.0089513
0.699	0.40231	0.00067021	0.46198	0.0024769	0.51368	0.0011665	0.60224	0.0014193	0.76733	0.00096041	0.98227	0.0053534	1.1388	0.0054184	1.3693	0.0093004	1.3668	0.0080298
0.7	0.40259	0.0010023	0.46173	0.0023043	0.51377	0.0014072	0.60264	0.0014833	0.76742	0.001288	0.98232	0.0056091	1.138	0.0051289	1.3688	0.0082752	1.3661	0.0077706
0.701	0.4025	0.00038777	0.46216	0.002919	0.51394	0.0012148	0.60256	0.001652	0.76739	0.0018099	0.98241	0.0050974	1.138	0.0047054	1.369	0.008748	1.3668	0.0075066
0.702	0.40224	0.00077578	0.46226	0.0020935	0.51357	0.0015264	0.60247	0.0013034	0.76734	0.0018413	0.98211	0.005265	1.1379	0.0056222	1.3694	0.0088782	1.3664	0.0080663
0.703	0.40216	0.00048548	0.46184	0.0020008	0.51391	0.0016909	0.60214	0.0014108	0.76793	0.0016219	0.98246	0.0050366	1.1381	0.0050732	1.3687	0.0085313	1.3667	0.0075422
0.704	0.40244	0.00086139	0.46175	0.0024323	0.51395	0.0019799	0.60261	0.002127	0.76723	0.00072641	0.98248	0.0052156	1.1385	0.0056158	1.3693	0.0087542	1.3668	0.0076889
0.705	0.40189	0.00057875	0.46137	0.0029367	0.51354	0.0013839	0.6027	0.0015695	0.76759	0.001295	0.98289	0.0054291	1.1382	0.0050793	1.3693	0.0089006	1.3661	0.0077964
0.706	0.40221	0.00052102	0.46229	0.0022795	0.51426	0.0016664	0.60249	0.0013289	0.76845	0.0014751	0.98281	0.0056201	1.1387	0.0048457	1.3698	0.00928	1.3666	0.0079015
0.707	0.40222	0.00088399	0.46163	0.0027467	0.51357	0.0012872	0.60279	0.0018685	0.76773	0.0014072	0.98265	0.0049446	1.1387	0.0055956	1.3694	0.0089813	1.3673	0.0075201
0.708	0.4018	0.00054302	0.46213	0.002868	0.51356	0.0012662	0.60277	0.0012555	0.76829	0.0017838	0.98261	0.0056749	1.1385	0.0053024	1.37	0.0082623	1.3669	0.0078271
0.709	0.40177	0.00041007	0.46198	0.0024502	0.51399	0.0013625	0.60219	0.0016035	0.76837	0.0014653	0.98323	0.0056202	1.1381	0.0057198	1.3699	0.0095844	1.3662	0.0076794
0.71	0.40214	0.00087252	0.46149	0.0022172	0.51379	0.0018834	0.60234	0.0012005	0.7676	0.0010085	0.98313	0.0057769	1.138	0.0049395	1.3694	0.008919	1.3679	0.0080747
0.711	0.40181	0.00070221	0.46166	0.0026246	0.51408	0.0012379	0.60265	0.0012959	0.76793	0.0018805	0.98279	0.0057166	1.1387	0.0051684	1.3699	0.0086308	1.3668	0.0082081
0.712	0.40225	0.00080621	0.46164	0.0029746	0.51361	0.0012111	0.60298	0.001845	0.76844	0.00078928	0.98262	0.0057726	1.1392	0.0058882	1.3685	0.0095131	1.3676	0.0066883
0.713	0.40257	0.00050056	0.462	0.0026639	0.51433	0.0013024	0.60265	0.0019364	0.76853	0.0018193	0.98259	0.0047457	1.1383	0.0052681	1.3702	0.0085115	1.3675	0.0083735
0.714	0.40212	0.00066214	0.46208	0.0029503	0.51353	0.0012228	0.60271	0.0011558	0.76784	0.0019016	0.98235	0.005568	1.1383	0.0053557	1.3696	0.0085794	1.3679	0.0079272
0.715	0.40187	0.0004606	0.46208	0.003122	0.51385	0.0017409	0.60253	0.0014789	0.76809	0.0014287	0.9825	0.0051525	1.1389	0.0050988	1.37	0.0085748	1.3671	0.0070217
0.716	0.4015	0.00038397	0.46205	0.0026039	0.51398	0.0021735	0.60245	0.0015539	0.76787	0.0012194	0.98274	0.0056911	1.1378	0.0054567	1.3705	0.0079047	1.3673	0.008373
0.717	0.40148	0.00073347	0.4618	0.0024904	0.51341	0.0014188	0.60242	0.0014773	0.7681	0.0016911	0.98239	0.0050328	1.1389	0.0053415	1.371	0.0085437	1.367	0.0079064
0.718	0.40164	0.00061638	0.46181	0.0031382	0.51472	0.0014301	0.60252	0.0017208	0.76799	0.00092244	0.98316	0.0060783	1.1388	0.0041658	1.3702	0.007979	1.3672	0.0076678
0.719	0.40218	0.00049232	0.46223	0.0031335	0.51419	0.0015256	0.60304	0.00198	0.76765	0.0013738	0.98261	0.0055932	1.1384	0.0055486	1.3696	0.0095661	1.3676	0.0083869
0.72	0.40167	0.00076545	0.46171	0.002438	0.51395	0.00058512	0.60224	0.0014975	0.76848	0.0014774	0.98326	0.0052726	1.1383	0.0056775	1.3696	0.0081132	1.367	0.0076987
0.721	0.40182	0.00029218	0.46185	0.0027056	0.51328	0.001457	0.60242	0.0010743	0.76831	0.0017157	0.98332	0.0050819	1.1393	0.0061089	1.3696	0.0076727	1.3674	0.007394
0.722	0.40242	0.00033325	0.46178	0.0030613	0.51411	0.0017396	0.60316	0.0017911	0.76804	0.0019972	0.98283	0.0047151	1.1389	0.0058796	1.3697	0.0084608	1.3673	0.0075686
0.723	0.40203	0.00071681	0.4624	0.0022008	0.51414	0.0016165	0.60239	0.00094994	0.76796	0.0012872	0.98256	0.0053689	1.1387	0.0058788	1.3702	0.0073483	1.3677	0.0075576
0.724	0.40223	0.00030914	0.46206	0.0026715	0.51402	0.00089938	0.60245	0.00093448	0.7679	0.0014884	0.98251	0.0057675	1.1391	0.0054958	1.37	0.0086257	1.3683	0.0069408
0.725	0.40179	0.00068687	0.46142	0.0025022	0.51393	0.00097056	0.60254	0.0018594	0.76836	0.0018069	0.98347	0.0050277	1.139	0.005612	1.3702	0.0079997	1.3674	0.0075105
0.726	0.40201	0.00022427	0.46194	0.002355	0.51363	0.0016865	0.60293	0.0018129	0.76787	0.0017282	0.98267	0.005399	1.1389	0.0058371	1.3703	0.0083309	1.368	0.0087258
0.727	0.40189	0.00068671	0.46206	0.0026553	0.514	0.0016725	0.60298	0.0010677	0.76782	0.0018721	0.98279	0.0055856	1.139	0.0059057	1.3712	0.010477	1.3685	0.0078666
0.728	0.40174	0.00065211	0.46209	0.0027702	0.51423	0.0014578	0.60253	0.0012902	0.76778	0.0016071	0.98347	0.0052709	1.1386	0.0055458	1.3696	0.0087534	1.3677	0.0079178
0.729	0.40189	0.00049513	0.46182	0.0019527	0.51373	0.0014451	0.60237	0.0015177	0.76831	0.00095726	0.98288	0.0055562	1.139	0.0056887	1.3701	0.0086527	1.368	0.0071967
0.73	0.40243	0.00083348	0.46211	0.0026453	0.51391	0.0011526	0.60258	0.0013011	0.76829	0.0012629	0.98374	0.0057545	1.1393	0.0049458	1.3704	0.0090715	1.3681	0.0081655
0.731	0.40209	0.00074776	0.46152	0.0024804	0.51403	0.0010148	0.60241	0.0017334	0.76851	0.0017295	0.98285	0.0050402	1.1389	0.0045468	1.37	0.0088277	1.3677	0.0086433
0.732	0.40206	0.00035505	0.46226	0.0024656	0.51408	0.0011875	0.60258	0.0013258	0.76857	0.0010569	0.98317	0.0058658	1.139	0.0051882	1.3699	0.008979	1.3683	0.0077884
0.733	0.40238	0.00029086	0.46225	0.0029271	0.51392	0.0012385	0.60233	0.0015507	0.76822	0.0014871	0.98299	0.0052594	1.1393	0.0051089	1.3697	0.0080367	1.368	0.0085326
0.734	0.40178	0.00072016	0.46191	0.0026089	0.51386	0.0019569	0.60323	0.00079384	0.76809	0.0015278	0.98326	0.0058377	1.1385	0.0050341	1.37	0.0088029	1.3685	0.006681
0.735	0.40226	0.00043575	0.46184	0.0026065	0.51353	0.0015939	0.60245	0.0010858	0.76832	0.0018466	0.98347	0.0061013	1.1391	0.0055963	1.3703	0.0082329	1.368	0.0077505
0.736	0.40246	0.00066125	0.46237	0.0027878	0.51408	0.0010743	0.60284	0.0013212	0.76774	0.0023764	0.98275	0.0048796	1.1388	0.005795	1.3708	0.0084701	1.3692	0.007831
0.737	0.40191	0.00080638	0.46149	0.0018157	0.51353	0.0014489	0.60284	0.0011146	0.76841	0.0012929	0.9834	0.0056525	1.1395	0.0045458	1.3701	0.009388	1.3676	0.0071923
0.738	0.40227	0.00044318	0.46173	0.0029156	0.51417	0.0011941	0.60296	0.001921	0.76818	0.0013052	0.98392	0.0059822	1.1387	0.0050349	1.3712	0.0093821	1.3688	0.008231
0.739	0.40256	0.0012421	0.4623	0.0027688	0.51368	0.0016	0.60298	0.0011773	0.76787	0.0013315	0.98341	0.005091	1.1389	0.0051236	1.3701	0.0089097	1.3681	0.0068863
0.74	0.40215	0.00023615	0.46188	0.0027444	0.51419	0.0010285	0.6025	0.0014881	0.76837	0.0015517	0.98315	0.0053713	1.1393	0.0056764	1.3715	0.008248	1.3682	0.0072313
0.741	0.4018	0.00084127	0.4616	0.002314	0.51414	0.0013034	0.60278	0.0018612	0.76795	0.0013879	0.98366	0.0050222	1.1395	0.0052458	1.371	0.0092924	1.3682	0.0079255
0.742	0.40237	0.00086106	0.46223	0.0031935	0.51405	0.0019233	0.60229	0.0016089	0.76797	0.0014538	0.98295	0.0058056	1.1397	0.004815	1.3709	0.0088852	1.369	0.0072016
0.743	0.40201	0.0006139	0.46211	0.0022606	0.51434	0.0013035	0.60273	0.0016917	0.76845	0.0023095	0.98353	0.0052349	1.1395	0.0058705	1.372	0.0084561	1.3678	0.0080328
0.744	0.40185	0.0011632	0.46204	0.0031436	0.51423	0.0015316	0.60234	0.0014528	0.76835	0.0013235	0.98323	0.0059698	1.1387	0.0056906	1.3701	0.0095937	1.3685	0.0079225
0.745	0.40198	0.00063979	0.46174	0.0031826	0.51373	0.001483	0.60298	0.001549	0.76826	0.0016596	0.98305	0.0055732	1.14	0.0048315	1.37	0.0091965	1.3686	0.007186
0.746	0.40205	0.00033766	0.46116	0.0030683	0.51426	0.001407	0.6028	0.0022196	0.76844	0.00095974	0.98363	0.0058114	1.1393	0.0054321	1.3709	0.008316	1.3687	0.008147
0.747	0.4019	0.0010965	0.46222	0.0029624	0.51454	0.0014828	0.60256	0.0010978	0.76857	0.0018903	0.98293	0.0050594	1.1396	0.0053991	1.3716	0.0096481	1.3692	0.0082203
0.748	0.40218	0.00024455	0.46195	0.0023331	0.51337	0.0015316	0.60288	0.0015512	0.7683	0.0018662	0.98354	0.0049099	1.1395	0.0047221	1.3705	0.0091121	1.3686	0.0083598
0.749	0.40204	0.00025239	0.46196	0.0030086	0.51414	0.001406	0.60314	0.0017279	0.76804	0.0010716	0.98316	0.0054937	1.1399	0.0053455	1.3712	0.0091288	1.3693	0.0074015
0.75	0.40185	0.00047884	0.46182	0.0028742	0.51444	0.0015661	0.6028	0.0015603	0.76846	0.0011844	0.9834	0.0061203	1.1388	0.0055494	1.3711	0.0088416	1.3688	0.0082024
0.751	0.40277	0.00044272	0.46155	0.0019553	0.51399	0.0010595	0.60274	0.0018402	0.76922	0.0012029	0.9839	0.0050888	1.1395	0.0057089	1.371	0.0093129	1.369	0.0081629
0.752	0.40151	0.00070617	0.46199	0.0035124	0.51456	0.0010044	0.60286	0.0014991	0.76835	0.0020703	0.98347	0.0053929	1.1388	0.0056322	1.3704	0.008567	1.3695	0.0076902
0.753	0.40189	0.00086018	0.46225	0.0028117	0.51384	0.00090123	0.60207	0.0010696	0.76848	0.0011064	0.9839	0.0050014	1.1393	0.0056616	1.3716	0.0074552	1.3689	0.0083273
0.754	0.40245	0.00090774	0.46199	0.0022374	0.51359	0.001206	0.60244	0.0017484	0.76801	0.0013435	0.9832	0.0050767	1.1394	0.0051224	1.3712	0.0081373	1.3692	0.007679
0.755	0.40187	0.00043129	0.46229	0.0027529	0.51399	0.0015984	0.6027	0.0016645	0.76795	0.00084917	0.98423	0.0058004	1.14	0.0056047	1.3709	0.0083379	1.3687	0.0078751
0.756	0.40188	0.00031244	0.46169	0.0026678	0.51392	0.0016485	0.60238	0.00097248	0.76868	0.0016939	0.98331	0.0046023	1.1396	0.0050813	1.3718	0.0093607	1.3694	0.0076164
0.757	0.40208	0.00091629	0.46203	0.0025561	0.51428	0.00099614	0.60271	0.0017773	0.76844	0.0013569	0.9832	0.0057685	1.1396	0.0054336	1.3713	0.0082684	1.369	0.0084952
0.758	0.40227	0.00051809	0.46173	0.0031289	0.51373	0.0013825	0.60288	0.00090186	0.76853	0.0017718	0.98355	0.0054928	1.1398	0.0056163	1.3722	0.008347	1.3693	0.0086178
0.759	0.40204	0.00068276	0.46226	0.0026246	0.5139	0.0015473	0.60249	0.0018243	0.76759	0.0016807	0.98364	0.0054633	1.1404	0.0050014	1.372	0.0086461	1.3695	0.0074486
0.76	0.40226	0.00026032	0.46219	0.0027546	0.51381	0.00087531	0.60283	0.001377	0.76888	0.0012592	0.98296	0.0058537	1.1396	0.0045656	1.3708	0.0084945	1.3697	0.0085538
0.761	0.40228	0.00054076	0.46243	0.0026558	0.51379	0.0014569	0.6022	0.0016285	0.76786	0.0013103	0.98391	0.0052445	1.1399	0.005345	1.372	0.0085359	1.3695	0.0088623
0.762	0.40242	0.00096915	0.4617	0.0027778	0.5139	0.0012298	0.60202	0.0015582	0.76796	0.0013056	0.98332	0.0046624	1.1399	0.0059152	1.3724	0.0079764	1.37	0.0077845
0.763	0.40222	0.00052714	0.46181	0.0022578	0.51364	0.0013309	0.60266	0.0018187	0.76864	0.0013291	0.98347	0.0052479	1.1395	0.0060986	1.3722	0.0083688	1.3701	0.0075008
0.764	0.40239	0.00086016	0.46155	0.0022786	0.51418	0.0016654	0.60272	0.0011928	0.76801	0.0022223	0.98387	0.0052347	1.1403	0.0059717	1.3723	0.0083096	1.3697	0.0077821
0.765	0.40149	0.00040152	0.46221	0.0030758	0.51419	0.0014272	0.60246	0.0005998	0.76802	0.0018992	0.98438	0.0054842	1.1401	0.006068	1.3716	0.0081922	1.3694	0.0076581
0.766	0.40229	0.00049113	0.46209	0.0025487	0.51367	0.0012118	0.60285	0.0013118	0.76842	0.0015748	0.98352	0.0056347	1.1395	0.005172	1.3716	0.0090757	1.3698	0.0081327
0.767	0.40202	0.00071459	0.46238	0.002538	0.514	0.0012837	0.60255	0.001676	0.76806	0.0016467	0.98411	0.0060483	1.1404	0.0048308	1.3722	0.009472	1.3694	0.0077873
0.768	0.40209	0.00066964	0.46198	0.0031198	0.51382	0.0015419	0.60363	0.0013833	0.76857	0.0018288	0.98387	0.00587	1.1393	0.0041271	1.3719	0.0086662	1.3694	0.0078109
0.769	0.40224	0.00083314	0.46133	0.0022026	0.5139	0.0017924	0.60223	0.0016758	0.76888	0.0017539	0.98373	0.0053283	1.1397	0.0053888	1.3725	0.0093614	1.3696	0.0082636
0.77	0.40193	0.00024196	0.46195	0.0026427	0.5139	0.0014305	0.60238	0.001352	0.76843	0.0013937	0.98346	0.0053961	1.1399	0.0053056	1.3722	0.0088598	1.369	0.00784
0.771	0.40195	0.00042148	0.46214	0.0024728	0.51392	0.0017566	0.6028	0.0011555	0.76838	0.0017073	0.98403	0.0055342	1.1402	0.0056333	1.3714	0.008184	1.3696	0.0072533
0.772	0.40269	0.00083816	0.462	0.0029228	0.51422	0.0015167	0.60261	0.0014785	0.76796	0.001914	0.9831	0.0053584	1.1401	0.0047494	1.3726	0.0086831	1.3692	0.0078844
0.773	0.40206	0.00050801	0.46172	0.0031018	0.51411	0.00087898	0.60334	0.0016131	0.76853	0.0016731	0.9838	0.0053163	1.1396	0.0057821	1.3724	0.0092051	1.3706	0.0068052
0.774	0.40224	0.00067616	0.46192	0.0027192	0.51427	0.0018833	0.60272	0.0017649	0.76877	0.0016868	0.9843	0.0057905	1.1402	0.0055117	1.3729	0.0094295	1.3701	0.0079992
0.775	0.40211	0.00068467	0.46164	0.0023644	0.51351	0.0012604	0.60267	0.0014913	0.7683	0.001468	0.98377	0.0054511	1.1405	0.0052791	1.3728	0.0093335	1.3699	0.0077271
0.776	0.40212	0.0002275	0.46133	0.0022343	0.51352	0.0010164	0.60282	0.0017722	0.76876	0.0018659	0.98393	0.0046912	1.1405	0.0048028	1.3726	0.0091053	1.3702	0.007618
0.777	0.40202	0.00076714	0.46235	0.0031076	0.51463	0.0012068	0.60322	0.001282	0.76864	0.0015562	0.98376	0.0053222	1.1404	0.005729	1.3724	0.0094661	1.3703	0.0085108
0.778	0.40212	0.00041017	0.46179	0.0026501	0.51391	0.0013369	0.60243	0.0021292	0.7684	0.0017598	0.98393	0.006021	1.1402	0.0059224	1.3725	0.0080876	1.3705	0.007564
0.779	0.40218	0.00036297	0.46151	0.0030564	0.5138	0.0013554	0.60252	0.0018629	0.76797	0.0014852	0.98396	0.0057958	1.1402	0.005483	1.3724	0.0090606	1.3706	0.0070609
0.78	0.40208	0.0011022	0.46232	0.0030411	0.51416	0.0014382	0.60275	0.00144	0.76863	0.0012839	0.98402	0.0056476	1.1403	0.0054102	1.3722	0.0087904	1.3701	0.0082541
0.781	0.4018	0.00058008	0.46172	0.0024186	0.51388	0.0012238	0.60238	0.002175	0.76842	0.001698	0.98448	0.0050353	1.1404	0.0049906	1.372	0.007892	1.3699	0.0081893
0.782	0.40227	0.00075732	0.4615	0.0033075	0.514	0.00094102	0.60273	0.0020827	0.76812	0.0011399	0.98409	0.0051464	1.1407	0.0051887	1.373	0.0080405	1.37	0.0080645
0.783	0.40253	0.00067182	0.4616	0.0026206	0.51386	0.0013841	0.60278	0.001996	0.76862	0.0014713	0.98468	0.0057255	1.1412	0.0054019	1.3729	0.009392	1.3707	0.0088306
0.784	0.40184	0.00057653	0.46167	0.0027845	0.51382	0.0011976	0.60288	0.0014334	0.76921	0.0021221	0.98346	0.0059774	1.1407	0.0049841	1.3726	0.0084299	1.3707	0.0076854
0.785	0.40262	0.00031016	0.46151	0.002304	0.51379	0.0013205	0.60285	0.0015928	0.76886	0.0015758	0.98401	0.0054558	1.1408	0.0050129	1.3725	0.0095751	1.3701	0.0073144
0.786	0.40159	0.0013409	0.46188	0.0026827	0.51434	0.0017589	0.60269	0.0015162	0.76882	0.0015679	0.98357	0.0047949	1.1408	0.0052759	1.3725	0.0091887	1.371	0.0087201
0.787	0.40175	0.00020921	0.46203	0.0024183	0.51352	0.001165	0.60273	0.00094362	0.76829	0.0020014	0.98397	0.0053814	1.1403	0.0049095	1.3728	0.009418	1.3717	0.0077552
0.788	0.402	0.00034584	0.46167	0.0025013	0.5136	0.00168	0.6025	0.0017207	0.76856	0.0018617	0.98405	0.004889	1.141	0.0051601	1.3732	0.0086027	1.371	0.0074056
0.789	0.40191	0.00038681	0.46205	0.0023651	0.5139	0.0010954	0.60321	0.0018013	0.76865	0.0018559	0.98402	0.0057752	1.1414	0.0051073	1.3731	0.0089991	1.3705	0.0077505
0.79	0.40175	0.00064104	0.46219	0.0023534	0.51405	0.001804	0.60248	0.0013658	0.7688	0.001553	0.98458	0.0057499	1.1408	0.0059489	1.3731	0.0084464	1.3709	0.0078315
0.791	0.40226	0.0003448	0.46182	0.0026407	0.51443	0.0010747	0.60255	0.0014402	0.76845	0.0015596	0.98387	0.0049852	1.1402	0.00502	1.3727	0.0090071	1.3703	0.0081072
0.792	0.40216	0.0012679	0.46193	0.0028336	0.51394	0.0012289	0.6034	0.0022733	0.76865	0.001234	0.98418	0.004616	1.1415	0.0057442	1.3726	0.0094623	1.3702	0.0081539
0.793	0.40196	0.00088739	0.46174	0.0024671	0.51384	0.0012859	0.60205	0.0013797	0.76877	0.0014635	0.98443	0.0048892	1.1399	0.0051163	1.3733	0.0094138	1.3711	0.0086273
0.794	0.40185	0.000567	0.46157	0.0028552	0.51395	0.0010932	0.60217	0.0013108	0.76899	0.002127	0.98437	0.00546	1.1413	0.0055974	1.3727	0.0091696	1.3707	0.007503
0.795	0.4018	0.00053446	0.46195	0.0018947	0.51392	0.001391	0.60287	0.0014023	0.76844	0.0012201	0.98404	0.0060699	1.1405	0.004868	1.373	0.0081015	1.3706	0.0074703
0.796	0.40234	0.00060826	0.46257	0.0028527	0.51445	0.0012279	0.60316	0.0015752	0.76838	0.0012873	0.98435	0.0058851	1.1412	0.005633	1.3727	0.0083574	1.3716	0.00777
0.797	0.40206	0.0003604	0.46139	0.0026439	0.51447	0.0012868	0.60225	0.0019431	0.76896	0.0019741	0.98413	0.0056092	1.1409	0.0053842	1.374	0.0086842	1.3718	0.0071751
0.798	0.40162	0.00075454	0.46204	0.0029207	0.51405	0.0019941	0.60328	0.0012172	0.76875	0.0015592	0.98383	0.0051905	1.1404	0.0053764	1.3726	0.0093922	1.3707	0.0080445
0.799	0.402	0.00050578	0.46135	0.0024633	0.51419	0.0013134	0.60248	0.0016948	0.76838	0.0018511	0.98488	0.0054237	1.1412	0.0048615	1.3732	0.0085339	1.371	0.0078671
0.8	0.40186	0.00080105	0.46153	0.0022478	0.51373	0.001271	0.60244	0.0014019	0.76888	0.0016649	0.98429	0.0055058	1.1413	0.0049716	1.3737	0.0090026	1.3714	0.0080612
0.801	0.40211	0.00049927	0.46196	0.0026887	0.51423	0.001626	0.60286	0.0015882	0.76855	0.0018323	0.98421	0.0052559	1.1409	0.0047035	1.3736	0.0078189	1.3704	0.0080225
0.802	0.40207	0.001116	0.46151	0.0023671	0.51475	0.0017721	0.60285	0.0011105	0.7686	0.0022882	0.98396	0.0052984	1.1408	0.0045797	1.3742	0.0088038	1.3713	0.0080162
0.803	0.40186	0.00055846	0.46201	0.0024912	0.51397	0.0012049	0.60248	0.0011615	0.76808	0.00098485	0.98452	0.0047493	1.1409	0.0054557	1.3731	0.0092955	1.3718	0.0074905
0.804	0.40225	0.00052901	0.46212	0.003077	0.51387	0.0017005	0.60265	0.0014463	0.76836	0.0013726	0.98461	0.0048742	1.1414	0.0057752	1.3736	0.0076289	1.372	0.0074188
0.805	0.40197	0.00063542	0.46201	0.0026174	0.5144	0.0012199	0.60252	0.001553	0.76875	0.0016339	0.98423	0.0052151	1.1408	0.0055005	1.3739	0.0082782	1.3724	0.0080951
0.806	0.40225	0.00085901	0.46225	0.0026586	0.51376	0.00091891	0.60261	0.0012136	0.76908	0.0015101	0.98431	0.0051277	1.1411	0.0052164	1.3733	0.0092544	1.3715	0.0078377
0.807	0.40208	0.00041528	0.46214	0.0029034	0.51391	0.0018323	0.60318	0.0012548	0.76854	0.0015907	0.98362	0.0049339	1.1412	0.0048873	1.3731	0.0083477	1.3713	0.0076406
0.808	0.40157	0.0010166	0.46195	0.002708	0.51463	0.00098938	0.6031	0.0011577	0.76917	0.001763	0.9847	0.005776	1.1408	0.0054928	1.3735	0.008888	1.3713	0.0083822
0.809	0.40245	0.0002654	0.46169	0.0024669	0.51381	0.0016132	0.60242	0.0016245	0.76861	0.0016883	0.98462	0.0053362	1.1419	0.0054633	1.374	0.008406	1.3718	0.008305
0.81	0.4017	0.0012723	0.46202	0.0028474	0.51426	0.0012249	0.60242	0.0015722	0.7693	0.0011981	0.98417	0.0050441	1.1409	0.0059842	1.3737	0.0090638	1.372	0.0082225
0.811	0.40205	0.00077656	0.46221	0.0027375	0.51377	0.0011752	0.60325	0.0017178	0.76869	0.0020947	0.98466	0.0058957	1.142	0.0056583	1.373	0.0079799	1.3723	0.0085203
0.812	0.40173	0.00059419	0.46184	0.0026704	0.51426	0.0016404	0.60312	0.0014584	0.76865	0.0014718	0.98439	0.0051018	1.1414	0.0052435	1.3734	0.008423	1.3717	0.0071669
0.813	0.40201	0.00066489	0.46175	0.0027668	0.51401	0.00097266	0.60252	0.0013346	0.76861	0.0012495	0.98478	0.0055339	1.1417	0.0049277	1.3736	0.0075439	1.3711	0.0085654
0.814	0.40235	0.00079935	0.46199	0.0024079	0.5143	0.001535	0.60305	0.0017587	0.76878	0.0011775	0.98419	0.0055039	1.1416	0.0049267	1.3745	0.0082241	1.3718	0.007085
0.815	0.40204	0.00021847	0.46193	0.0024752	0.51388	0.0010609	0.60251	0.0011202	0.76862	0.0020815	0.98435	0.00429	1.1412	0.0054128	1.3738	0.0089348	1.372	0.0074511
0.816	0.4025	0.0007787	0.46209	0.0025909	0.51391	0.0012613	0.60281	0.0019652	0.76906	0.0015218	0.98471	0.0053457	1.1423	0.0055751	1.374	0.008838	1.3713	0.0073191
0.817	0.40162	0.00062105	0.46159	0.0026958	0.51427	0.0016929	0.6032	0.0010699	0.7685	0.0016639	0.985	0.0064134	1.1423	0.005524	1.3735	0.0086044	1.3718	0.0074841
0.818	0.40241	0.00069715	0.46134	0.0025833	0.51403	0.0012521	0.60237	0.001532	0.76863	0.0020161	0.98494	0.0049706	1.1412	0.0055242	1.3737	0.0090721	1.3724	0.0077232
0.819	0.4022	0.00070566	0.46198	0.0023147	0.51375	0.001106	0.60279	0.0016853	0.769	0.0010832	0.98499	0.0054739	1.1416	0.0051694	1.3751	0.0079824	1.3721	0.0084919
0.82	0.40257	0.00056808	0.46198	0.0021966	0.51405	0.001684	0.6028	0.0012918	0.76903	0.0013892	0.98434	0.0052509	1.141	0.0052433	1.3751	0.0086579	1.3726	0.0075338
0.821	0.40225	0.00040704	0.4616	0.0023791	0.51436	0.0020639	0.60289	0.0017017	0.76869	0.0015022	0.98444	0.0059951	1.1415	0.0049089	1.3742	0.0093415	1.372	0.0075734
0.822	0.40235	0.00053945	0.46223	0.0025101	0.51391	0.0010656	0.60247	0.0020335	0.76893	0.0018761	0.98475	0.0052045	1.1413	0.0060732	1.3739	0.0079651	1.3711	0.0084227
0.823	0.40198	0.00053042	0.46202	0.003191	0.51427	0.00058854	0.60262	0.0011126	0.76932	0.0014424	0.98467	0.0046627	1.1415	0.0061736	1.3749	0.0086807	1.3723	0.0078656
0.824	0.40182	0.0014141	0.46188	0.0025583	0.51373	0.0011738	0.60264	0.001804	0.76866	0.0019017	0.98442	0.0059597	1.1422	0.0048345	1.374	0.0082326	1.3722	0.0084612
0.825	0.40226	0.00028778	0.46188	0.0029662	0.51422	0.0017364	0.60246	0.0019191	0.7689	0.0015484	0.98443	0.0052484	1.1418	0.0045859	1.3751	0.0092927	1.3722	0.0069599
0.826	0.40233	0.00049161	0.46202	0.0024351	0.51374	0.0012822	0.60325	0.0016371	0.76911	0.0014959	0.98489	0.0050641	1.1419	0.0053293	1.3748	0.0092613	1.3726	0.0078741
0.827	0.40236	0.00064145	0.46127	0.0026563	0.51411	0.0018712	0.60308	0.0020386	0.76801	0.0017605	0.98391	0.0049331	1.1422	0.0046135	1.3741	0.0095184	1.3722	0.0080997
0.828	0.40239	0.0007001	0.46157	0.0027781	0.51434	0.0016672	0.60224	0.0018182	0.76869	0.0021285	0.98474	0.0055777	1.1424	0.0050047	1.3742	0.0083197	1.3722	0.0076182
0.829	0.40205	0.00095391	0.46244	0.0029209	0.51397	0.0012158	0.60278	0.0017472	0.76912	0.0019038	0.98444	0.0051318	1.1415	0.0047181	1.3751	0.009151	1.3725	0.0081674
0.83	0.40231	0.00071793	0.46175	0.0025878	0.51424	0.0012622	0.60299	0.0017847	0.76893	0.0015857	0.98433	0.0049139	1.1416	0.0057684	1.374	0.0090073	1.3725	0.0084373
0.831	0.40222	0.00081059	0.46189	0.0025163	0.51394	0.0013806	0.60294	0.0012103	0.76862	0.0017704	0.98464	0.0056563	1.1425	0.0056526	1.3752	0.0093972	1.3724	0.0071084
0.832	0.40184	0.00025462	0.46231	0.0029654	0.51378	0.0013164	0.60267	0.0012522	0.76894	0.001133	0.98482	0.0052774	1.1423	0.0061314	1.3752	0.0091032	1.3722	0.0084853
0.833	0.40246	0.00045185	0.46201	0.0024257	0.51402	0.0018288	0.6033	0.0019433	0.76924	0.0021706	0.98521	0.0055516	1.1419	0.0053618	1.3746	0.0079814	1.3723	0.0072854
0.834	0.40224	0.00047197	0.46177	0.0025994	0.514	0.0010463	0.60285	0.0014995	0.76874	0.0020172	0.98442	0.0045677	1.1423	0.0052148	1.3756	0.0085895	1.3728	0.0082089
0.835	0.40139	0.00083915	0.46216	0.0031398	0.51412	0.00099098	0.60309	0.0015617	0.76852	0.001243	0.98517	0.0057606	1.1416	0.0053113	1.3755	0.0080025	1.3723	0.0081874
0.836	0.4022	0.00080099	0.46153	0.0028792	0.514	0.0016282	0.60323	0.0015531	0.76909	0.0016944	0.98437	0.0054174	1.1413	0.0059831	1.3752	0.0084201	1.3728	0.0076487
0.837	0.40192	0.0003954	0.46205	0.0030443	0.51377	0.0013298	0.60262	0.0011209	0.76845	0.0018432	0.98452	0.0051677	1.1421	0.006048	1.3761	0.0093408	1.3731	0.007342
0.838	0.40174	0.0007527	0.46196	0.0025398	0.51384	0.0012165	0.60321	0.00214	0.76925	0.0012448	0.98495	0.0052675	1.1428	0.0054244	1.3751	0.0093223	1.3732	0.0085563
0.839	0.40183	0.00054479	0.46175	0.0027872	0.51366	0.0013323	0.60276	0.0014347	0.76877	0.0015505	0.98436	0.0054161	1.1406	0.0055894	1.3746	0.0089269	1.3731	0.0079693
0.84	0.40248	0.00069032	0.46207	0.0024992	0.51363	0.0011399	0.60254	0.0012806	0.76932	0.0014043	0.98518	0.0056451	1.1421	0.0050789	1.3754	0.0085212	1.3724	0.0073943
0.841	0.40212	0.0005986	0.46207	0.0030173	0.51367	0.0012132	0.60284	0.0018341	0.76907	0.0010895	0.9849	0.005875	1.1424	0.0055285	1.3739	0.0083152	1.3736	0.0076819
0.842	0.40173	0.0014639	0.46173	0.0022525	0.51418	0.0019139	0.60295	0.0014653	0.76885	0.0018131	0.98418	0.0051256	1.1419	0.0050587	1.3743	0.0077189	1.3732	0.0077293
0.843	0.40254	0.00049042	0.46161	0.0028641	0.51389	0.0011018	0.60365	0.0017119	0.76922	0.0012618	0.98516	0.0057784	1.1426	0.0047722	1.3756	0.0083826	1.3731	0.0076728
0.844	0.40176	0.00029584	0.4617	0.0023094	0.51431	0.0011502	0.60254	0.0014732	0.76887	0.0019563	0.9852	0.0054002	1.1414	0.0055432	1.3742	0.009657	1.3727	0.0080202
0.845	0.40218	0.0013535	0.46223	0.0024701	0.51405	0.0013255	0.60318	0.0011998	0.76932	0.00076873	0.98413	0.0049525	1.1425	0.0053895	1.3758	0.0090928	1.3725	0.0065651
0.846	0.40235	0.0005158	0.46188	0.0031892	0.5138	0.0012546	0.60323	0.0018944	0.76896	0.0020009	0.98465	0.0057611	1.142	0.0051765	1.375	0.0091467	1.3739	0.007223
0.847	0.4022	0.00033951	0.46203	0.0029785	0.51371	0.0014888	0.60309	0.001612	0.76892	0.0014304	0.98516	0.0058819	1.1426	0.0053728	1.3755	0.00826	1.3733	0.0078185
0.848	0.40194	0.00087143	0.4614	0.0027048	0.51435	0.0011939	0.60291	0.001864	0.76931	0.0012029	0.98453	0.0052916	1.142	0.0055326	1.3759	0.0080664	1.3732	0.007728
0.849	0.40236	0.00071163	0.4618	0.0024609	0.51397	0.00099786	0.60276	0.0010086	0.76866	0.0014907	0.98575	0.0056101	1.1427	0.0060625	1.3743	0.0093091	1.3729	0.007917
0.85	0.40208	0.00022131	0.46197	0.0025277	0.51426	0.00091106	0.60262	0.0019931	0.76876	0.0019649	0.9846	0.0057566	1.1417	0.0049628	1.3756	0.0093767	1.3732	0.0082834
0.851	0.40182	0.00037702	0.46163	0.0027225	0.51409	0.0015586	0.60276	0.0014476	0.76881	0.0017442	0.98504	0.0048918	1.1424	0.005349	1.3759	0.0084355	1.3736	0.0069754
0.852	0.40196	0.00029344	0.46193	0.0027487	0.51349	0.001179	0.60292	0.0011199	0.76898	0.0011791	0.98535	0.0055635	1.1421	0.0057705	1.376	0.0085933	1.3732	0.0080976
0.853	0.40222	0.00057449	0.4617	0.0028974	0.51428	0.0012394	0.60288	0.0015705	0.76871	0.0013583	0.98513	0.0051189	1.142	0.0051795	1.3756	0.0088542	1.3733	0.00804
0.854	0.40143	0.00069559	0.46233	0.0029433	0.51416	0.0012794	0.60268	0.0015712	0.76858	0.0015472	0.98562	0.0047613	1.142	0.0063726	1.3757	0.0086507	1.3733	0.0074955
0.855	0.40231	0.00037574	0.46167	0.0027558	0.51417	0.0014204	0.60313	0.0016179	0.76875	0.0012659	0.98516	0.0056875	1.143	0.0048201	1.375	0.0086967	1.3734	0.0073345
0.856	0.40214	0.00038893	0.46161	0.0023417	0.51377	0.0018958	0.60238	0.0014584	0.76909	0.0020951	0.98562	0.0043102	1.1426	0.0051571	1.3759	0.0082995	1.3736	0.0076048
0.857	0.40209	0.00037301	0.46182	0.0024925	0.5141	0.0016288	0.60298	0.0014878	0.76837	0.0014798	0.98516	0.0055175	1.1423	0.0050628	1.3759	0.0076093	1.3737	0.0079604
0.858	0.40229	0.00072072	0.46175	0.0027959	0.51402	0.00119	0.60263	0.0013598	0.76912	0.0013012	0.98503	0.0057145	1.1422	0.0057773	1.3762	0.0092826	1.3737	0.0077997
0.859	0.4027	0.0006793	0.46201	0.003	0.51416	0.0014855	0.60261	0.0014211	0.76929	0.00147	0.98508	0.0055669	1.1427	0.0057606	1.3757	0.0093073	1.3736	0.0080776
0.86	0.40182	0.00092879	0.46158	0.0021073	0.5137	0.00092583	0.60346	0.0017148	0.76925	0.0015034	0.98485	0.0052072	1.1428	0.0054256	1.3768	0.0084664	1.3744	0.0077218
0.861	0.40198	0.00055249	0.46211	0.0026169	0.51395	0.001575	0.60306	0.0017593	0.76906	0.001601	0.98463	0.005283	1.142	0.006147	1.3763	0.0085623	1.373	0.0083347
0.862	0.4022	0.00058669	0.46207	0.0028605	0.51388	0.00089434	0.60324	0.0011704	0.76949	0.0017192	0.98574	0.0056268	1.1432	0.0051793	1.3764	0.0092831	1.3741	0.0084435
0.863	0.40197	0.0005155	0.46184	0.0028118	0.51429	0.0020136	0.60309	0.0019237	0.76881	0.0020227	0.98492	0.0055385	1.1434	0.0057258	1.3763	0.0082343	1.3747	0.0081939
0.864	0.40199	0.00075855	0.46161	0.0029334	0.51416	0.0011954	0.60302	0.0015719	0.76893	0.0016726	0.98527	0.0055662	1.1432	0.0056717	1.3754	0.008804	1.3736	0.0073453
0.865	0.40249	0.0010492	0.46178	0.0026474	0.51419	0.0011151	0.60257	0.0012532	0.76933	0.001282	0.98588	0.005175	1.1427	0.0053981	1.3765	0.0079336	1.374	0.0076871
0.866	0.40268	0.00075928	0.46163	0.0024598	0.51375	0.001712	0.60323	0.0014775	0.76923	0.0021487	0.98439	0.0056191	1.1431	0.0055753	1.3762	0.0087776	1.374	0.0084833
0.867	0.4018	0.00039722	0.46169	0.0030737	0.51411	0.0012998	0.60377	0.0021357	0.7692	0.0013947	0.98541	0.0056797	1.1437	0.005565	1.3765	0.0082955	1.374	0.0076237
0.868	0.40212	0.001088	0.46172	0.0025524	0.51428	0.0016371	0.6031	0.0017291	0.76918	0.00082364	0.98579	0.0053219	1.1427	0.0055866	1.3766	0.0094382	1.3737	0.0077172
0.869	0.40198	0.00036654	0.46171	0.0026101	0.51422	0.0020963	0.60266	0.0019285	0.76938	0.0015816	0.98535	0.0049627	1.1431	0.0052063	1.3768	0.0080629	1.3745	0.0080803
0.87	0.40222	0.00057924	0.46184	0.0024276	0.51382	0.0011147	0.60349	0.0013703	0.76905	0.0017099	0.98643	0.0046871	1.1428	0.0054354	1.3772	0.0074817	1.374	0.0080973
0.871	0.4021	0.00074575	0.46212	0.0023818	0.51396	0.0015308	0.60277	0.0011168	0.7691	0.0011442	0.98558	0.0056256	1.1429	0.0055461	1.3766	0.0081357	1.3737	0.0081159
0.872	0.40159	0.00046498	0.46129	0.0027823	0.51428	0.0016427	0.60322	0.0016737	0.76935	0.0022079	0.9849	0.0056104	1.1432	0.0049349	1.376	0.007906	1.3748	0.0082886
0.873	0.40264	0.0010809	0.46185	0.0028004	0.51381	0.00092628	0.60266	0.0020624	0.76935	0.00089861	0.98629	0.0053961	1.1426	0.0055001	1.3763	0.0089277	1.3747	0.0078421
0.874	0.40164	0.00039634	0.46214	0.0031789	0.51431	0.0014559	0.60296	0.001132	0.76898	0.0020316	0.98529	0.0053247	1.1436	0.0047332	1.3764	0.0085807	1.3745	0.0076879
0.875	0.40165	0.00090477	0.46192	0.0023803	0.51416	0.001552	0.60303	0.0019131	0.7692	0.0014485	0.98555	0.0053958	1.1432	0.0059888	1.3763	0.008894	1.374	0.0077058
0.876	0.40245	0.00070984	0.46158	0.0027885	0.5138	0.0012906	0.60297	0.0014331	0.76958	0.0013464	0.9859	0.0054486	1.1429	0.006002	1.3768	0.0089066	1.3745	0.007954
0.877	0.40226	0.00041802	0.46183	0.0026207	0.51417	0.0017984	0.60285	0.00076344	0.76882	0.0016265	0.98541	0.0050659	1.1434	0.005391	1.3762	0.0080748	1.3742	0.0088312
0.878	0.40208	0.00070357	0.46184	0.0025322	0.51445	0.00084515	0.60301	0.0020133	0.76912	0.0013958	0.98559	0.0054805	1.1427	0.0060879	1.3761	0.0092304	1.3743	0.0080545
0.879	0.40267	0.000801	0.46175	0.0030615	0.51396	0.0015658	0.60269	0.0017811	0.76925	0.0013483	0.98592	0.0058281	1.1435	0.0059699	1.3772	0.0082516	1.3751	0.0071669
0.88	0.40225	0.00081456	0.46147	0.0027818	0.51456	0.0010868	0.60305	0.0014668	0.7691	0.0014787	0.98516	0.005129	1.1433	0.0057813	1.3767	0.0084421	1.3744	0.0083919
0.881	0.40192	0.00060524	0.46199	0.0026636	0.51414	0.0012359	0.60329	0.0015663	0.7689	0.0017419	0.98572	0.0052556	1.1429	0.0051381	1.3773	0.008785	1.3746	0.0082778
0.882	0.40164	0.0006381	0.46174	0.0025496	0.51371	0.0016815	0.60281	0.0015385	0.76941	0.0016764	0.98555	0.0057732	1.1429	0.0047913	1.3764	0.0084914	1.375	0.0079065
0.883	0.40218	0.00060857	0.46123	0.0031952	0.51439	0.0014147	0.6028	0.0014185	0.76887	0.0020218	0.9851	0.0055151	1.1434	0.0062225	1.377	0.0077183	1.3747	0.0074326
0.884	0.40191	0.00041843	0.46218	0.0023027	0.5144	0.0013693	0.60264	0.0012365	0.76897	0.0019274	0.98561	0.0056777	1.1433	0.0050337	1.3767	0.0089479	1.3742	0.0076429
0.885	0.40233	0.0009367	0.46221	0.0024779	0.51415	0.0015544	0.60283	0.0014314	0.76854	0.0014947	0.98601	0.0051651	1.1433	0.005434	1.3769	0.0091003	1.3746	0.0078227
0.886	0.4019	0.0010882	0.46221	0.0030779	0.5143	0.00096729	0.60295	0.0018856	0.76941	0.0013204	0.98571	0.004884	1.1438	0.0050772	1.3774	0.0079741	1.375	0.0082701
0.887	0.4018	0.00081842	0.46197	0.0026627	0.51451	0.0019809	0.60281	0.0020198	0.76901	0.001508	0.986	0.0049861	1.1433	0.0052868	1.3769	0.0097182	1.3748	0.008127
0.888	0.40177	0.00059764	0.46145	0.002764	0.51378	0.0014828	0.60284	0.0026105	0.769	0.0017615	0.98542	0.0053005	1.1429	0.0050361	1.3776	0.0085756	1.3756	0.0070016
0.889	0.40165	0.00056391	0.46196	0.0027605	0.51419	0.0012313	0.60251	0.0017807	0.76915	0.001729	0.98561	0.0051318	1.1436	0.0049539	1.3772	0.0091421	1.3761	0.0077353
0.89	0.40215	0.00059772	0.46205	0.0027656	0.51396	0.0018999	0.60316	0.001592	0.76945	0.0017088	0.98594	0.0053855	1.1435	0.0049599	1.3776	0.0088267	1.375	0.0084355
0.891	0.40151	0.0007093	0.46207	0.0023971	0.51336	0.00098408	0.60325	0.0017243	0.76879	0.0015301	0.98527	0.005873	1.1435	0.0057621	1.3776	0.0084228	1.3747	0.0079454
0.892	0.40179	0.00057184	0.46198	0.0022076	0.51465	0.0010207	0.60308	0.0013361	0.76909	0.0019096	0.98555	0.0049536	1.1436	0.0052025	1.3769	0.00935	1.3754	0.0087439
0.893	0.40268	0.00060494	0.46245	0.0026157	0.51464	0.0017859	0.60275	0.001648	0.76877	0.00081583	0.98591	0.0056188	1.1441	0.0050523	1.3775	0.0081139	1.3749	0.0074279
0.894	0.40201	0.0002666	0.46234	0.0025417	0.51366	0.0019091	0.60347	0.0015109	0.76958	0.0010637	0.98652	0.0053793	1.1438	0.0054397	1.3778	0.0083134	1.3747	0.0071384
0.895	0.4024	0.00025386	0.46171	0.0027223	0.51414	0.0011731	0.60311	0.0021077	0.7691	0.0015191	0.98539	0.0056962	1.1437	0.0052691	1.3775	0.0090982	1.3748	0.0077853
0.896	0.40254	0.00069838	0.46205	0.0028885	0.5139	0.0011283	0.60272	0.001712	0.76883	0.0012981	0.98571	0.0047216	1.1434	0.0051826	1.378	0.0083701	1.3755	0.0081547
0.897	0.40187	0.00043409	0.46182	0.0027396	0.51412	0.0013139	0.60288	0.001684	0.76918	0.0015052	0.98596	0.0053005	1.144	0.0051132	1.3774	0.0091022	1.3759	0.0079126
0.898	0.40271	0.00060617	0.4619	0.0028574	0.5138	0.0015732	0.6032	0.0011926	0.76909	0.00053569	0.98605	0.00584	1.1444	0.0049837	1.3781	0.0098199	1.375	0.0081445
0.899	0.40229	0.00052897	0.46211	0.0026398	0.51408	0.0013246	0.60272	0.0018499	0.76976	0.0017585	0.98635	0.0042871	1.143	0.005448	1.3769	0.0082858	1.376	0.0086756
0.9	0.40232	0.00036754	0.46184	0.0032067	0.51418	0.0014569	0.60332	0.0012417	0.76937	0.0016968	0.98595	0.0053552	1.1439	0.0050614	1.3774	0.0081058	1.3756	0.0075983
0.901	0.40244	0.00064791	0.46187	0.00234	0.51401	0.0014513	0.60297	0.0019379	0.76918	0.0010383	0.98565	0.0054408	1.144	0.0058798	1.3775	0.0089684	1.3755	0.0080704
0.902	0.40188	0.00067904	0.462	0.0024611	0.51437	0.0012548	0.60271	0.0021152	0.76964	0.0012321	0.98588	0.0056632	1.1435	0.0053154	1.3774	0.0092672	1.3758	0.0077303
0.903	0.4017	0.00062211	0.46215	0.0028895	0.51457	0.0016606	0.60359	0.00133	0.76966	0.0015454	0.98598	0.0051004	1.1437	0.0054951	1.3781	0.0090522	1.3762	0.0076004
0.904	0.40222	0.00054814	0.46199	0.0024947	0.51361	0.0016447	0.60316	0.00095963	0.769	0.0010179	0.98523	0.0055436	1.1441	0.0052743	1.378	0.0089749	1.3751	0.0080237
0.905	0.40188	0.00060974	0.46208	0.0026891	0.51436	0.0008353	0.60227	0.0018936	0.76949	0.0013755	0.98597	0.004927	1.1441	0.0058017	1.3782	0.0086493	1.376	0.0069599
0.906	0.40208	0.0008559	0.46193	0.0027265	0.51441	0.0013677	0.60308	0.0013979	0.76879	0.0014748	0.98614	0.0051905	1.1435	0.0045854	1.3775	0.0083143	1.3759	0.0076087
0.907	0.40232	0.00081777	0.46149	0.0024905	0.51368	0.001411	0.60296	0.0015008	0.76949	0.0014025	0.98552	0.0054953	1.1437	0.0060158	1.3783	0.0087935	1.3762	0.0072458
0.908	0.40195	0.00063371	0.4615	0.0027819	0.51393	0.0012901	0.60268	0.0015591	0.76902	0.0019151	0.98504	0.0054062	1.1439	0.0047547	1.3785	0.0084264	1.3762	0.0073135
0.909	0.40236	0.00070379	0.46216	0.0029064	0.51412	0.0011859	0.60296	0.0014566	0.76925	0.0013362	0.98578	0.0044389	1.1439	0.0054867	1.3779	0.0087948	1.3754	0.007331
0.91	0.40191	0.00069338	0.46149	0.0024552	0.51421	0.001682	0.60332	0.00093193	0.76955	0.0018279	0.98652	0.0063145	1.1441	0.0054298	1.3787	0.0091139	1.3755	0.0086422
0.911	0.40211	0.00081896	0.46204	0.0024329	0.51413	0.0010014	0.60322	0.0017323	0.76889	0.0015219	0.98576	0.0052591	1.1448	0.004764	1.3779	0.0093236	1.376	0.0079287
0.912	0.40251	0.00081868	0.46228	0.0032071	0.51374	0.0016455	0.60287	0.00076457	0.76974	0.0012177	0.98615	0.0054269	1.1433	0.0047663	1.3785	0.0081635	1.3762	0.0076458
0.913	0.40251	0.00039658	0.46145	0.0028536	0.51412	0.0011285	0.60305	0.0009962	0.76953	0.0013882	0.98625	0.0058085	1.144	0.0054949	1.3776	0.0085682	1.3759	0.007463
0.914	0.40255	0.00049601	0.46192	0.0026903	0.51419	0.0013051	0.60277	0.0014953	0.76966	0.0015877	0.98593	0.0056597	1.1441	0.005765	1.378	0.0088334	1.376	0.0073666
0.915	0.40216	0.00029966	0.46164	0.0027486	0.5139	0.0017445	0.60311	0.0012066	0.76943	0.0020406	0.98634	0.0048714	1.1443	0.0047694	1.3779	0.0082162	1.3755	0.0084502
0.916	0.40221	0.00057691	0.46222	0.0023753	0.5142	0.00092904	0.60295	0.0014593	0.76935	0.0017894	0.98604	0.0054796	1.1447	0.0050822	1.3785	0.0075924	1.3762	0.008515
0.917	0.40209	0.0010114	0.4618	0.0026237	0.51426	0.0015244	0.60286	0.0018998	0.76846	0.0017019	0.98567	0.0057353	1.1449	0.0057493	1.3778	0.0083699	1.3764	0.0078924
0.918	0.40182	0.0011637	0.46211	0.0020873	0.51476	0.001633	0.60336	0.0011393	0.76965	0.0015213	0.98625	0.0053116	1.1443	0.0050901	1.3781	0.0084626	1.376	0.0086631
0.919	0.40217	0.00085406	0.4619	0.0025379	0.51396	0.001239	0.60295	0.00088557	0.76919	0.0013635	0.98604	0.0053713	1.1443	0.0052909	1.3784	0.0073802	1.3759	0.0079645
0.92	0.40179	0.00066886	0.46175	0.0025458	0.51398	0.0014397	0.60278	0.0021218	0.76947	0.0014012	0.98636	0.0060157	1.145	0.0057575	1.3786	0.0082869	1.3761	0.0085326
0.921	0.40232	0.00057991	0.46193	0.0025236	0.51438	0.0019301	0.60256	0.0014224	0.76944	0.0011095	0.98632	0.005457	1.144	0.0053303	1.3787	0.0092431	1.3768	0.0070802
0.922	0.40199	0.00072909	0.46205	0.0026696	0.51418	0.00068335	0.60268	0.0012481	0.76972	0.0015011	0.98609	0.0058918	1.1445	0.0058698	1.3791	0.0082648	1.3755	0.0072484
0.923	0.4024	0.0004228	0.46196	0.0033223	0.51436	0.0017152	0.60266	0.0015011	0.76889	0.0021271	0.98662	0.0059759	1.1443	0.0049155	1.3783	0.0082291	1.3763	0.0077384
0.924	0.40196	0.00058691	0.46198	0.0029978	0.51418	0.0017884	0.60325	0.0016352	0.76903	0.0014519	0.98633	0.0051868	1.1444	0.0050293	1.3786	0.0089814	1.3756	0.0077643
0.925	0.40255	0.00044976	0.46193	0.002238	0.51341	0.0011536	0.60304	0.0013036	0.76926	0.0016091	0.98566	0.0050387	1.144	0.0053263	1.3776	0.0072906	1.3759	0.0074128
0.926	0.40231	0.00068064	0.46175	0.0028248	0.51396	0.0014127	0.6026	0.00080462	0.76957	0.0021097	0.98677	0.0058154	1.1444	0.0055078	1.3787	0.0076638	1.3767	0.0084434
0.927	0.40238	0.00074921	0.46179	0.0022119	0.51407	0.001753	0.60332	0.0016722	0.76931	0.0012995	0.98663	0.0046568	1.1445	0.0045443	1.3789	0.0092054	1.3761	0.0076151
0.928	0.40196	0.0007218	0.46166	0.0026081	0.5138	0.00091473	0.6031	0.0012905	0.76943	0.001597	0.98611	0.0060421	1.145	0.0058595	1.3783	0.0085852	1.3764	0.007634
0.929	0.40234	0.00045415	0.46207	0.0029128	0.51425	0.0016395	0.60277	0.0015611	0.76988	0.0020145	0.98654	0.0050418	1.1443	0.0054527	1.3788	0.0088342	1.3766	0.0081264
0.93	0.40243	0.00035759	0.4615	0.0028773	0.51392	0.0016408	0.6035	0.0011394	0.76927	0.0019726	0.98679	0.0052105	1.144	0.0052895	1.3786	0.0093624	1.3761	0.0085416
0.931	0.40158	0.000701	0.46189	0.002106	0.5145	0.0011449	0.603	0.0015863	0.76898	0.0020327	0.98667	0.0055413	1.1448	0.0051308	1.3793	0.007902	1.3758	0.0074507
0.932	0.40163	0.0005586	0.46202	0.003193	0.51409	0.001648	0.60308	0.0013939	0.76942	0.0011453	0.98598	0.0051271	1.1452	0.004545	1.3784	0.0084939	1.3776	0.0079011
0.933	0.40189	0.0011539	0.4617	0.0028201	0.51385	0.0010367	0.60308	0.0012384	0.7696	0.0015337	0.98655	0.0056911	1.1441	0.0044335	1.3785	0.0083127	1.3765	0.0083867
0.934	0.40232	0.0012664	0.46178	0.0025674	0.51358	0.0017935	0.60304	0.0018327	0.76913	0.0013443	0.98624	0.004855	1.145	0.0056945	1.379	0.008086	1.3771	0.008101
0.935	0.40195	0.00043634	0.46104	0.0029517	0.51415	0.0016459	0.60339	0.00097902	0.76951	0.0013647	0.98653	0.0052239	1.1443	0.0046945	1.3795	0.0084301	1.3768	0.0078903
0.936	0.4018	0.00075185	0.46146	0.0023009	0.51418	0.0012035	0.60334	0.0017085	0.76947	0.0016114	0.98593	0.005506	1.1444	0.0052914	1.379	0.0091084	1.3767	0.0073712
0.937	0.40153	0.00085126	0.46214	0.0034993	0.51423	0.0015838	0.60286	0.0017271	0.76905	0.0025245	0.98628	0.0057764	1.1445	0.0056018	1.3792	0.0088255	1.3766	0.0075504
0.938	0.4023	0.00098002	0.46163	0.0021478	0.51356	0.0010521	0.60309	0.0010041	0.76983	0.00082764	0.98741	0.0052584	1.1453	0.0061847	1.38	0.0081923	1.3773	0.0077719
0.939	0.40204	0.00077594	0.46185	0.0030312	0.51413	0.0013414	0.60373	0.0018899	0.76974	0.0015701	0.98684	0.0060766	1.1448	0.0046842	1.3791	0.0085405	1.3769	0.0074951
0.94	0.40154	0.00048011	0.46173	0.0028175	0.51384	0.0010128	0.60305	0.0017274	0.76903	0.0015811	0.98617	0.0062734	1.1444	0.0051634	1.3791	0.0085215	1.3772	0.007252
0.941	0.40229	0.00045612	0.46188	0.0026872	0.51419	0.0012912	0.60263	0.0020601	0.77021	0.0015459	0.98638	0.0050761	1.1456	0.005526	1.38	0.0088677	1.3773	0.0064157
0.942	0.40209	0.00051879	0.46195	0.0027489	0.51404	0.0015566	0.60324	0.0014554	0.76937	0.0013977	0.98743	0.0062343	1.1446	0.0053511	1.3795	0.008756	1.3769	0.0075396
0.943	0.40185	0.00038214	0.46177	0.002657	0.51424	0.001313	0.60325	0.001427	0.76899	0.0013219	0.98645	0.0047446	1.1461	0.0057596	1.3801	0.0091922	1.378	0.0079144
0.944	0.40243	0.0011843	0.46194	0.0022032	0.51448	0.0014779	0.60305	0.0017952	0.76944	0.00088881	0.98706	0.0054008	1.145	0.0050856	1.3796	0.0081999	1.3769	0.0081385
0.945	0.40199	0.00040472	0.46194	0.0027719	0.51413	0.001607	0.60304	0.0013498	0.76912	0.0015055	0.98686	0.0051847	1.1454	0.0059124	1.3789	0.0084761	1.3777	0.0081924
0.946	0.40174	0.0004655	0.46213	0.0030957	0.51402	0.0014314	0.60259	0.0012868	0.76968	0.0016721	0.98646	0.0050412	1.145	0.0059182	1.38	0.0086061	1.3772	0.0087652
0.947	0.40229	0.00061779	0.46206	0.0025355	0.51421	0.0014612	0.60278	0.0016086	0.7693	0.0013256	0.98649	0.0063781	1.1448	0.0051863	1.3796	0.0082138	1.3777	0.0082424
0.948	0.40254	0.00057179	0.46179	0.0027717	0.51481	0.0013595	0.60299	0.0015271	0.76955	0.0014363	0.98679	0.0046403	1.1443	0.0052423	1.3799	0.0089354	1.3775	0.0078368
0.949	0.40216	0.00057936	0.46166	0.0028513	0.51374	0.0014781	0.60338	0.00085802	0.76943	0.0014101	0.98704	0.0054513	1.1451	0.0057011	1.3798	0.0088941	1.3773	0.0075543
0.95	0.40221	0.00081861	0.46209	0.0031495	0.51414	0.0015763	0.60302	0.0015352	0.76986	0.0014405	0.98692	0.0051547	1.1458	0.0048889	1.3796	0.0087993	1.3776	0.0076862
0.951	0.40244	0.00054819	0.4619	0.0028398	0.51408	0.0011146	0.60307	0.0012387	0.7696	0.0014503	0.98694	0.0054921	1.1445	0.0050809	1.3801	0.0086483	1.378	0.008889
0.952	0.40134	0.00024389	0.46192	0.0024519	0.5135	0.0011847	0.60328	0.001363	0.76953	0.0012776	0.98681	0.0056751	1.1452	0.0054847	1.3801	0.0088154	1.377	0.0082775
0.953	0.40254	0.00056602	0.46185	0.0024959	0.51367	0.0016206	0.6032	0.0016857	0.76975	0.0018249	0.98647	0.0055557	1.1444	0.0049426	1.3799	0.0081393	1.3778	0.0076894
0.954	0.40192	0.00062946	0.46198	0.0025491	0.51427	0.0012766	0.60238	0.0009253	0.7695	0.0015656	0.98675	0.0051447	1.1453	0.0051273	1.3797	0.0085222	1.3775	0.0082727
0.955	0.40179	0.00094999	0.46208	0.0023893	0.51431	0.0013961	0.6029	0.0014995	0.76925	0.0013023	0.98714	0.0065488	1.145	0.0051005	1.3797	0.0080731	1.3784	0.0074789
0.956	0.40233	0.00029893	0.46158	0.0027602	0.51372	0.0014134	0.60332	0.0016619	0.76954	0.0011693	0.9868	0.0055148	1.1455	0.0047915	1.3802	0.009039	1.3771	0.0075218
0.957	0.40222	0.00031201	0.46204	0.0026783	0.51441	0.0014639	0.60347	0.0013648	0.76951	0.0013149	0.98757	0.0047445	1.1457	0.0051073	1.3802	0.0087852	1.3775	0.0074546
0.958	0.40202	0.00097227	0.46179	0.0026169	0.51422	0.0011754	0.60253	0.0019445	0.77004	0.0012688	0.98629	0.0060844	1.1449	0.0056134	1.3802	0.0079958	1.3783	0.0076973
0.959	0.4022	0.0009083	0.46197	0.0033132	0.51427	0.001331	0.60327	0.0013625	0.76908	0.0017971	0.98722	0.0050231	1.1447	0.004729	1.3805	0.0091785	1.3788	0.0090753
0.96	0.40146	0.00025377	0.46189	0.0027513	0.51396	0.0013994	0.60315	0.001541	0.76968	0.0018122	0.98718	0.0055391	1.1454	0.004448	1.3802	0.0084522	1.3778	0.0077416
0.961	0.40201	0.00068298	0.4617	0.0029778	0.5145	0.00088021	0.60273	0.0015562	0.76982	0.0012676	0.9866	0.0056585	1.1455	0.0050918	1.3802	0.0088342	1.3784	0.0074401
0.962	0.40251	0.00085484	0.46222	0.0029968	0.51412	0.0014492	0.60324	0.00119	0.76973	0.0013318	0.98697	0.0052817	1.1454	0.0053585	1.3802	0.0076432	1.3774	0.0075648
0.963	0.40186	0.00072894	0.4618	0.0023329	0.51442	0.0010919	0.60334	0.0015798	0.7697	0.00081592	0.98661	0.0050587	1.1455	0.0058258	1.3803	0.0087107	1.3779	0.0078452
0.964	0.40218	0.00049026	0.46181	0.0033654	0.51467	0.0013286	0.60273	0.0013067	0.76987	0.001766	0.98716	0.0050462	1.1462	0.0047567	1.3802	0.0088483	1.3783	0.0082768
0.965	0.40298	0.00044876	0.46205	0.0022482	0.51418	0.0015551	0.6033	0.0016223	0.769	0.0010641	0.98652	0.0061724	1.1455	0.0048196	1.3799	0.0090597	1.3777	0.0078866
0.966	0.40142	0.00089062	0.4619	0.0021027	0.51472	0.0012621	0.60313	0.0010784	0.76951	0.0015929	0.98697	0.0053353	1.146	0.0048578	1.3809	0.009015	1.3781	0.0079136
0.967	0.40202	0.00093345	0.46185	0.0026854	0.51419	0.0012854	0.60294	0.0013667	0.7704	0.0017182	0.98672	0.005154	1.1452	0.0046418	1.3796	0.0075151	1.3786	0.0068394
0.968	0.40226	0.00059315	0.46201	0.0024847	0.51374	0.0013632	0.60312	0.0013752	0.7692	0.001321	0.98652	0.0061635	1.1455	0.00527	1.3806	0.0089324	1.3786	0.0071558
0.969	0.40215	0.00027098	0.46177	0.0028312	0.51439	0.001878	0.60277	0.0013784	0.7695	0.0013841	0.98719	0.0049035	1.1457	0.0044981	1.3807	0.0091178	1.3783	0.0086125
0.97	0.40203	7.0304e-05	0.46182	0.0030694	0.51414	0.00077586	0.6033	0.0014694	0.7692	0.002104	0.9869	0.005877	1.1454	0.0061166	1.3806	0.0089672	1.3778	0.0068948
0.971	0.40212	0.00087131	0.4622	0.0032807	0.51427	0.0011203	0.60355	0.0019173	0.76964	0.0017738	0.98658	0.0059004	1.1453	0.0051877	1.3805	0.0086474	1.3788	0.008414
0.972	0.40212	0.00031487	0.46157	0.0025916	0.51391	0.0013209	0.60292	0.0013772	0.77004	0.0015216	0.98675	0.0057736	1.1451	0.0057077	1.3809	0.0089169	1.3785	0.007793
0.973	0.40177	0.00040231	0.46194	0.002957	0.5137	0.0011445	0.60332	0.0016026	0.76974	0.0010895	0.98785	0.0051574	1.1459	0.0054941	1.3802	0.0093935	1.3783	0.0070478
0.974	0.40192	0.00048629	0.46165	0.0028121	0.51424	0.0013535	0.60323	0.0019724	0.7692	0.0018646	0.98644	0.0059218	1.1455	0.0059194	1.3811	0.0093995	1.3786	0.0082454
0.975	0.40246	0.00061628	0.4619	0.0029519	0.51406	0.0016521	0.60294	0.0013209	0.76976	0.0011762	0.98722	0.0055511	1.1458	0.0054569	1.3812	0.008812	1.3787	0.0076546
0.976	0.40176	0.0013804	0.46191	0.0026372	0.51426	0.001139	0.60313	0.00083526	0.76947	0.0011633	0.98728	0.0054786	1.146	0.0047876	1.3801	0.0086375	1.3789	0.0074749
0.977	0.40229	0.00035259	0.46201	0.0023091	0.51434	0.0014556	0.60313	0.0015781	0.76948	0.0012074	0.98742	0.0048313	1.1454	0.005626	1.3805	0.0076136	1.3791	0.0084797
0.978	0.40222	0.0006734	0.46178	0.0031049	0.51366	0.0015259	0.60261	0.0013579	0.76928	0.0021731	0.98772	0.0058486	1.147	0.0054459	1.3805	0.0092699	1.3786	0.0077546
0.979	0.40243	0.00083528	0.46203	0.0029037	0.51428	0.001264	0.60328	0.0011206	0.76989	0.0017493	0.98695	0.0043985	1.1453	0.0058704	1.3803	0.0090045	1.3787	0.0081907
0.98	0.40155	0.0003061	0.46187	0.0025464	0.51432	0.00081093	0.60301	0.001443	0.77058	0.0016177	0.98721	0.0057452	1.1461	0.0043976	1.3812	0.0094994	1.3786	0.0084265
0.981	0.40231	0.0005087	0.46154	0.0027959	0.51393	0.0013045	0.60239	0.0013843	0.7697	0.0013894	0.98757	0.005729	1.1459	0.0053578	1.3806	0.0082889	1.3788	0.0068399
0.982	0.40198	0.00072216	0.46178	0.0030696	0.51412	0.0011835	0.6034	0.0018032	0.77006	0.0016685	0.98719	0.0054056	1.1457	0.0052807	1.3807	0.0080236	1.3778	0.0079626
0.983	0.40169	0.00039082	0.4622	0.002308	0.51432	0.0013225	0.6033	0.0016053	0.77009	0.0013969	0.98707	0.0050961	1.1455	0.005679	1.381	0.0093194	1.3793	0.0081377
0.984	0.40228	0.0004508	0.46203	0.0028909	0.51376	0.0014161	0.60318	0.001182	0.76973	0.0017428	0.98757	0.0058123	1.1459	0.0048871	1.3804	0.0087037	1.3799	0.0077613
0.985	0.40214	0.00034732	0.46122	0.0025976	0.51438	0.0013985	0.60341	0.0015462	0.77007	0.0018619	0.98758	0.0051562	1.1459	0.0055427	1.3814	0.008914	1.3787	0.0078895
0.986	0.40201	0.00057387	0.46196	0.0026851	0.51465	0.0010652	0.60336	0.0020527	0.76993	0.0015762	0.98803	0.0053883	1.1461	0.004954	1.3812	0.0091995	1.3801	0.0081644
0.987	0.40233	0.00051972	0.46198	0.0029997	0.51391	0.0016671	0.60304	0.0013317	0.76964	0.0014737	0.98751	0.0055343	1.1452	0.0058801	1.3813	0.008122	1.3792	0.0084121
0.988	0.40209	0.00051161	0.46162	0.0029468	0.51441	0.00094237	0.60317	0.0015114	0.76952	0.0012021	0.98712	0.0056487	1.1462	0.0061771	1.3815	0.0076039	1.3785	0.0083519
0.989	0.40205	0.00047668	0.46215	0.0029626	0.51415	0.0016448	0.60334	0.0016557	0.76968	0.0018706	0.98769	0.0045801	1.146	0.0042841	1.381	0.0084826	1.38	0.0078803
0.99	0.4024	0.00040052	0.46239	0.0027976	0.51424	0.0021759	0.60315	0.0016521	0.76979	0.0012209	0.9874	0.0056271	1.1461	0.00586	1.382	0.0074074	1.3784	0.0076248
0.991	0.40241	0.00054223	0.4614	0.0019473	0.51389	0.0017648	0.60337	0.001912	0.77039	0.001892	0.98721	0.0053487	1.1457	0.0054759	1.3817	0.0099665	1.38	0.0079592
0.992	0.40174	0.00059423	0.46222	0.0027467	0.51426	0.00059864	0.60352	0.0018182	0.76961	0.0015659	0.98832	0.0049387	1.1462	0.0047307	1.3807	0.0089624	1.3788	0.0080216
0.993	0.4022	0.00038345	0.46216	0.0030764	0.51425	0.0014958	0.60206	0.0009415	0.76948	0.0012474	0.98776	0.0063495	1.1464	0.0055674	1.3809	0.0088035	1.3791	0.0079498
0.994	0.40177	0.00068623	0.4616	0.0026732	0.51406	0.0015783	0.60308	0.0011517	0.76983	0.0012841	0.98717	0.0060435	1.1464	0.0055829	1.3822	0.0083183	1.3797	0.0082961
0.995	0.40205	0.00097121	0.46269	0.0027135	0.51428	0.0015486	0.60325	0.0013732	0.77059	0.0017122	0.98744	0.0049795	1.1462	0.0052388	1.3813	0.008043	1.3802	0.007764
0.996	0.40236	0.000458	0.46167	0.002631	0.51355	0.0021351	0.6028	0.0018284	0.77028	0.0021385	0.98689	0.0054235	1.1462	0.0049032	1.3825	0.008372	1.3794	0.00864
0.997	0.40169	0.00084488	0.46186	0.0024253	0.51394	0.00078069	0.60297	0.0011714	0.76964	0.0012134	0.98755	0.0055263	1.1458	0.0052752	1.3819	0.0088548	1.3789	0.0082599
0.998	0.4022	0.0008183	0.46223	0.002668	0.51439	0.0014774	0.60264	0.0014699	0.77054	0.0014795	0.98816	0.0061938	1.1462	0.004973	1.3817	0.0083856	1.3797	0.0081594
0.999	0.40247	0.00078589	0.4619	0.0027838	0.51381	0.00095238	0.60328	0.0018121	0.76975	0.0014333	0.98739	0.0053077	1.1463	0.0053892	1.3822	0.0082105	1.3789	0.0087088
1	0.40215	0.00059585	0.46145	0.0026441	0.51447	0.0010026	0.60265	0.001756	0.76967	0.001447	0.98762	0.0051482	1.1469	0.0050423	1.3818	0.0083072	1.3804	0.0085478

## Sheet: Fig1.S3B
Fig1.S3.Right panel
kobs values are from the fit of the data in the left panel of Fig1.S3
Final [Aspartate], uM	kobs trial 1	kobs trial 1	linear component
61.5	91.422		91.422
185	165.65		165.65
555.5	241.54
1666.5	298.19
5000	324.32
2.25		17.742	17.742
6.85		25.155	25.155
20.5		43.287	43.287
61.5		82.904	82.904
555.5		234.38
1666.5		283.56
