# Supplementary material for: An engineered biosensor enables dynamic aspartate measurements in living cells
Source: eLife. 2024 Feb 23;12:RP90024. doi: 10.7554/eLife.90024 (PMC10942590; doi:10.7554/eLife.90024)
Supplement: Figure 2—figure supplement 1—source data 1. [file elife-90024-fig2-figsupp1-data1.xlsx]

## Sheet: 2S1A
Rotenone (nM)	Time since treatment (h)	GFP/Nuc-RFP (AU)
0	0.5	47.2547
0	4.5	40.1443
0	8.5	41.69
0	12.5	43.0814
0	16.5	45.1386
0	20.5	46.2905
0	24.5	44.9239
0	28.5	45.2695
0	32.5	45.4316
0	36.5	49.0033
0	0.5	46.3969
0	4.5	40.0295
0	8.5	41.2717
0	12.5	43.0579
0	16.5	42.9485
0	20.5	41.9433
0	24.5	39.2561
0	28.5	37.2549
0	32.5	37.0574
0	36.5	37.1615
0	0.5	44.0106
0	4.5	39.4108
0	8.5	40.5741
0	12.5	40.8907
0	16.5	40.7814
0	20.5	39.9205
0	24.5	38.5503
0	28.5	36.7962
0	32.5	36.6796
0	36.5	34.9611
0	0.5	44.7651
0	4.5	40.689
0	8.5	41.0543
0	12.5	42.3351
0	16.5	43.6603
0	20.5	47.3045
0	24.5	45.4006
0	28.5	45.0154
0	32.5	44.4314
0	36.5	43.8344
25	0.5	47.1019
25	4.5	30.6563
25	8.5	25.7774
25	12.5	23.251
25	16.5	20.8363
25	20.5	18.7679
25	24.5	16.4857
25	28.5	15.4419
25	32.5	16.0997
25	36.5	16.4403
25	0.5	39.4339
25	4.5	27.9088
25	8.5	24.1516
25	12.5	21.2763
25	16.5	18.2275
25	20.5	15.5696
25	24.5	13.7122
25	28.5	12.2826
25	32.5	12.1925
25	36.5	12.5396
25	0.5	40.3136
25	4.5	27.4688
25	8.5	22.8811
25	12.5	20.2503
25	16.5	18.9834
25	20.5	16.7677
25	24.5	14.9328
25	28.5	14.1166
25	32.5	13.8454
25	36.5	13.5685
25	0.5	42.7649
25	4.5	30.1371
25	8.5	24.7491
25	12.5	21.0544
25	16.5	19.1944
25	20.5	17.248
25	24.5	15.8034
25	28.5	14.3218
25	32.5	13.9991
25	36.5	14.112
50	0.5	42.6762
50	4.5	25.3417
50	8.5	20.2408
50	12.5	17.3918
50	16.5	15.6244
50	20.5	13.0264
50	24.5	11.3002
50	28.5	10.257
50	32.5	10.1756
50	36.5	10.0385
50	0.5	40.3338
50	4.5	25.2779
50	8.5	20.2475
50	12.5	16.9484
50	16.5	14.9731
50	20.5	12.9843
50	24.5	11.1788
50	28.5	10.249
50	32.5	9.85432
50	36.5	9.11497
50	0.5	40.0083
50	4.5	25.8099
50	8.5	20.1069
50	12.5	17.2754
50	16.5	14.4178
50	20.5	12.8114
50	24.5	11.2016
50	28.5	9.98833
50	32.5	9.52276
50	36.5	9.03229
50	0.5	36.9464
50	4.5	23.7752
50	8.5	18.8951
50	12.5	16.2255
50	16.5	14.2346
50	20.5	12.3086
50	24.5	11.3131
50	28.5	10.1254
50	32.5	9.77836
50	36.5	9.74086
100	0.5	41.046
100	4.5	21.6599
100	8.5	17.4095
100	12.5	14.3444
100	16.5	12.1763
100	20.5	10.8349
100	24.5	9.5712
100	28.5	8.81306
100	32.5	8.69495
100	36.5	8.4102
100	0.5	41.5136
100	4.5	22.1953
100	8.5	17.306
100	12.5	14.5985
100	16.5	12.4576
100	20.5	10.4217
100	24.5	9.4037
100	28.5	8.64407
100	32.5	8.53849
100	36.5	8.11519
100	0.5	37.2227
100	4.5	22.0229
100	8.5	16.8345
100	12.5	14.1866
100	16.5	12.0961
100	20.5	10.5864
100	24.5	9.01487
100	28.5	8.54199
100	32.5	8.21593
100	36.5	7.98024
100	0.5	40.1222
100	4.5	22.7145
100	8.5	17.7734
100	12.5	14.869
100	16.5	12.876
100	20.5	10.8818
100	24.5	9.46782
100	28.5	8.62694
100	32.5	8.22874
100	36.5	8.3168
200	0.5	42.8476
200	4.5	21.8166
200	8.5	15.8706
200	12.5	12.7992
200	16.5	11.1019
200	20.5	9.81705
200	24.5	8.73504
200	28.5	8.11327
200	32.5	8.03034
200	36.5	7.95632
200	0.5	38.1167
200	4.5	20.4332
200	8.5	14.8499
200	12.5	11.7121
200	16.5	10.0416
200	20.5	9.07085
200	24.5	8.30011
200	28.5	7.97222
200	32.5	7.69638
200	36.5	7.76107
200	0.5	38.0135
200	4.5	18.3901
200	8.5	13.8022
200	12.5	11.5181
200	16.5	10.3025
200	20.5	8.87722
200	24.5	8.14025
200	28.5	7.63344
200	32.5	7.55959
200	36.5	7.63306
200 + Pyr	0.5	46.649
200 + Pyr	4.5	37.9116
200 + Pyr	8.5	37.5875
200 + Pyr	12.5	41.7926
200 + Pyr	16.5	45.8578
200 + Pyr	20.5	50.7982
200 + Pyr	24.5	51.5358
200 + Pyr	28.5	51.4419
200 + Pyr	32.5	51.4029
200 + Pyr	36.5	51.1876
200 + Pyr	0.5	46.1876
200 + Pyr	4.5	37.0713
200 + Pyr	8.5	36.1765
200 + Pyr	12.5	39.0835
200 + Pyr	16.5	40.4977
200 + Pyr	20.5	41.7817
200 + Pyr	24.5	40.6737
200 + Pyr	28.5	39.1071
200 + Pyr	32.5	39.3258
200 + Pyr	36.5	38.6875
200 + Pyr	0.5	48.2926
200 + Pyr	4.5	38.6938
200 + Pyr	8.5	38.6704
200 + Pyr	12.5	42.8055
200 + Pyr	16.5	47.6607
200 + Pyr	20.5	50.8949
200 + Pyr	24.5	51.7493
200 + Pyr	28.5	51.8897
200 + Pyr	32.5	53.3559
200 + Pyr	36.5	55.2552
200 + Pyr	0.5	47.5644
200 + Pyr	4.5	37.5193
200 + Pyr	8.5	36.8805
200 + Pyr	12.5	38.4282
200 + Pyr	16.5	37.9669
200 + Pyr	20.5	38.9701
200 + Pyr	24.5	39.1482
200 + Pyr	28.5	37.7221
200 + Pyr	32.5	37.1797
200 + Pyr	36.5	35.4422

## Sheet: 2S1B
Rotenone (nM)	Time since treatment (h)	GFP/RFP (AU)
0	0.5	9.91065
0	4.5	8.54579
0	8.5	8.36843
0	12.5	8.21805
0	27.85	8.3765
0	0.5	10.0739
0	4.5	8.69312
0	8.5	8.54463
0	12.5	8.53283
0	27.85	8.56753
0	0.5	9.82552
0	4.5	8.60725
0	8.5	8.35384
0	12.5	8.15088
0	27.85	8.4583
25	0.5	10.9866
25	4.5	5.54555
25	8.5	5.07921
25	12.5	4.56356
25	27.85	5.01738
25	0.5	10.0287
25	4.5	5.22689
25	8.5	4.67995
25	12.5	4.19189
25	27.85	4.32827
25	0.5	8.57985
25	4.5	5.03336
25	8.5	4.59255
25	12.5	4.17908
25	27.85	4.3475
25	0.5	9.55804
25	4.5	5.86441
25	8.5	5.3725
25	12.5	4.88996
25	27.85	5.28311
50	0.5	10.5001
50	4.5	4.83438
50	8.5	4.14632
50	12.5	3.57613
50	27.85	3.50972
50	0.5	9.63272
50	4.5	4.42913
50	8.5	3.81358
50	12.5	3.3286
50	27.85	3.18146
50	0.5	9.38108
50	4.5	4.36034
50	8.5	3.72198
50	12.5	3.2767
50	27.85	3.14942
50	0.5	9.3406
50	4.5	4.91784
50	8.5	4.16476
50	12.5	3.609
50	27.85	3.62033
100	0.5	10.2431
100	4.5	4.37786
100	8.5	3.58509
100	12.5	3.09126
100	27.85	2.93015
100	0.5	9.46876
100	4.5	4.09873
100	8.5	3.5093
100	12.5	3.0427
100	27.85	2.80058
100	0.5	9.50579
100	4.5	4.04596
100	8.5	3.40631
100	12.5	2.97882
100	27.85	2.76833
100	0.5	9.52243
100	4.5	4.4707
100	8.5	3.65124
100	12.5	3.16722
100	27.85	3.02375
200	0.5	9.99731
200	4.5	4.02328
200	8.5	3.43883
200	12.5	2.97469
200	27.85	2.8375
200	0.5	9.39611
200	4.5	3.86734
200	8.5	3.30417
200	12.5	2.89028
200	27.85	2.73301
200	0.5	9.12966
200	4.5	3.87129
200	8.5	3.26356
200	12.5	2.8664
200	27.85	2.71673
200	0.5	9.54555
200	4.5	4.23131
200	8.5	3.49838
200	12.5	3.01894
200	27.85	2.9065
200 + Pyr	0.5	10.9771
200 + Pyr	4.5	7.63315
200 + Pyr	8.5	7.41383
200 + Pyr	12.5	7.41371
200 + Pyr	27.85	7.76871
200 + Pyr	0.5	10.8654
200 + Pyr	4.5	7.86279
200 + Pyr	8.5	7.48206
200 + Pyr	12.5	7.20503
200 + Pyr	27.85	7.45513
200 + Pyr	0.5	10.9413
200 + Pyr	4.5	7.78287
200 + Pyr	8.5	7.77329
200 + Pyr	12.5	7.77166
200 + Pyr	27.85	8.16362
200 + Pyr	0.5	10.8024
200 + Pyr	4.5	7.6231
200 + Pyr	8.5	7.49121
200 + Pyr	12.5	7.55187
200 + Pyr	27.85	7.55223

## Sheet: 2S1C
Pyr rescue	Time since Rotenone (h)	GFP/Nuc-RFP (AU)
Never	-1.16667	1
Never	1	0.740223
Never	5	0.507481
Never	9	0.348021
Never	13	0.26622
Never	17	0.234951
Never	21	0.216811
Never	25	0.214613
Never	29	0.218871
Never	33	0.234143
Never	37	0.261522
Never	-1.16667	1
Never	1	0.724049
Never	5	0.484866
Never	9	0.326979
Never	13	0.246284
Never	17	0.21136
Never	21	0.189787
Never	25	0.19159
Never	29	0.194275
Never	33	0.211954
Never	37	0.228584
Never	-1.16667	1
Never	1	0.711416
Never	5	0.485999
Never	9	0.328346
Never	13	0.253187
Never	17	0.222966
Never	21	0.192884
Never	25	0.178457
Never	29	0.176306
Never	33	0.190584
Never	37	0.208836
Never	-1.16667	1
Never	1	0.703519
Never	5	0.489882
Never	9	0.343042
Never	13	0.270176
Never	17	0.235487
Never	21	0.20885
Never	25	0.197568
Never	29	0.2048
Never	33	0.22437
Never	37	0.237501
0 h	-1.16667	1
0 h	1	0.956704
0 h	5	0.738539
0 h	9	0.654502
0 h	13	0.65555
0 h	17	0.675868
0 h	21	0.692767
0 h	25	0.741939
0 h	29	0.756431
0 h	33	0.910545
0 h	37	1.11421
0 h	-1.16667	1
0 h	1	0.934579
0 h	5	0.732783
0 h	9	0.659876
0 h	13	0.650606
0 h	17	0.643812
0 h	21	0.623703
0 h	25	0.616443
0 h	29	0.612368
0 h	33	0.688504
0 h	37	0.830352
0 h	-1.16667	1
0 h	1	0.932277
0 h	5	0.729722
0 h	9	0.633957
0 h	13	0.613812
0 h	17	0.622102
0 h	21	0.57488
0 h	25	0.567734
0 h	29	0.554637
0 h	33	0.626893
0 h	37	0.733346
0 h	-1.16667	1
0 h	1	0.906074
0 h	5	0.722387
0 h	9	0.646849
0 h	13	0.63415
0 h	17	0.669879
0 h	21	0.655112
0 h	25	0.665928
0 h	29	0.706562
0 h	33	0.829493
0 h	37	0.994803
22 h	-1.16667	1
22 h	1	0.740128
22 h	5	0.506404
22 h	9	0.364232
22 h	13	0.300094
22 h	17	0.274914
22 h	21	0.257395
22 h	25	0.525431
22 h	29	0.559825
22 h	33	0.597412
22 h	37	0.698317
22 h	-1.16667	1
22 h	1	0.702892
22 h	5	0.503043
22 h	9	0.352641
22 h	13	0.275695
22 h	17	0.243405
22 h	21	0.223928
22 h	25	0.462131
22 h	29	0.462164
22 h	33	0.458808
22 h	37	0.539811
22 h	-1.16667	1
22 h	1	0.721919
22 h	5	0.505662
22 h	9	0.347779
22 h	13	0.275716
22 h	17	0.241047
22 h	21	0.217568
22 h	25	0.449696
22 h	29	0.451217
22 h	33	0.449306
22 h	37	0.549197
22 h	-1.16667	1
22 h	1	0.70214
22 h	5	0.501802
22 h	9	0.345767
22 h	13	0.271224
22 h	17	0.238513
22 h	21	0.223965
22 h	25	0.44519
22 h	29	0.428045
22 h	33	0.427322
22 h	37	0.501026

## Sheet: 2S1D
Rotenone (nM)	GFP/RFP (AU) mean	GFP/RFP (AU) stdev	GFP/Nuc-RFP (AU) mean	GFP/Nuc-RFP (AU) stdev
0	8.46744	0.0958419	41.084	4.69116
100	2.8807	0.118258	8.65652	0.113511
200	2.79844	0.0897397	7.90631	0.246609
200 + Pyr	7.73492	0.31442	45.0402	7.67367
25	4.74406	0.481463	14.0407	1.30881
50	3.36523	0.235446	10.1549	0.126354

## Sheet: 2S1E
Rotenone (nM)	Time since treatment (h)	GFP/RFP (AU)
0	0.5	10.5713
0	4.5	8.62728
0	8.5	8.76464
0	12.5	9.30874
0	16.5	9.79906
0	20.5	10.5469
0	0.5	10.1948
0	4.5	8.62218
0	8.5	8.80975
0	12.5	9.15616
0	16.5	9.90937
0	20.5	10.7764
0	0.5	10.1617
0	4.5	8.58795
0	8.5	8.68249
0	12.5	9.01409
0	16.5	9.43591
0	20.5	10.0655
0	0.5	10.0449
0	4.5	8.62151
0	8.5	8.82596
0	12.5	9.15218
0	16.5	9.57733
0	20.5	10.0521
25	0.5	10.2507
25	4.5	6.90248
25	8.5	6.44372
25	12.5	6.08149
25	16.5	5.94923
25	20.5	5.79804
25	0.5	10.2045
25	4.5	6.80291
25	8.5	6.15419
25	12.5	5.50004
25	16.5	5.24199
25	20.5	5.19955
25	0.5	10.161
25	4.5	6.85342
25	8.5	6.22162
25	12.5	5.48429
25	16.5	5.14071
25	20.5	4.97288
25	0.5	9.45591
25	4.5	6.9645
25	8.5	6.57172
25	12.5	6.01081
25	16.5	5.82733
25	20.5	5.83985
50	0.5	10.1836
50	4.5	6.53991
50	8.5	5.6891
50	12.5	4.96596
50	16.5	4.80691
50	20.5	4.77297
50	0.5	10.0162
50	4.5	6.2535
50	8.5	5.31421
50	12.5	4.65453
50	16.5	4.3739
50	20.5	4.285
50	0.5	10.0666
50	4.5	6.28463
50	8.5	5.37705
50	12.5	4.6685
50	16.5	4.35475
50	20.5	4.19554
50	0.5	9.58087
50	4.5	6.44853
50	8.5	5.71321
50	12.5	5.05773
50	16.5	4.86791
50	20.5	4.8525
100	0.5	10.0188
100	4.5	6.1422
100	8.5	5.09156
100	12.5	4.32339
100	16.5	4.09801
100	20.5	4.01617
100	0.5	10.0521
100	4.5	6.07906
100	8.5	4.98668
100	12.5	4.21035
100	16.5	3.88223
100	20.5	3.79078
100	0.5	9.9099
100	4.5	6.08293
100	8.5	5.05006
100	12.5	4.31271
100	16.5	3.99307
100	20.5	3.88242
100	0.5	9.6902
100	4.5	6.17526
100	8.5	5.13872
100	12.5	4.35503
100	16.5	4.10167
100	20.5	3.95168
200	0.5	10.0041
200	4.5	5.98065
200	8.5	4.76602
200	12.5	3.93901
200	16.5	3.61282
200	20.5	3.48356
200	0.5	9.97821
200	4.5	5.80264
200	8.5	4.62388
200	12.5	3.88478
200	16.5	3.55967
200	20.5	3.38484
200	0.5	9.91531
200	4.5	5.8183
200	8.5	4.66387
200	12.5	3.87284
200	16.5	3.5622
200	20.5	3.38374
200	0.5	9.97998
200	4.5	6.11446
200	8.5	5.02791
200	12.5	4.14266
200	16.5	3.79796
200	20.5	3.6463
200 + Pyr	0.5	9.90155
200 + Pyr	4.5	6.76652
200 + Pyr	8.5	5.99203
200 + Pyr	12.5	5.07854
200 + Pyr	16.5	4.69164
200 + Pyr	20.5	4.46503
200 + Pyr	0.5	10.0941
200 + Pyr	4.5	6.67918
200 + Pyr	8.5	5.83499
200 + Pyr	12.5	4.94909
200 + Pyr	16.5	4.52658
200 + Pyr	20.5	4.37171
200 + Pyr	0.5	9.92905
200 + Pyr	4.5	6.83506
200 + Pyr	8.5	6.19764
200 + Pyr	12.5	5.27824
200 + Pyr	16.5	4.87471
200 + Pyr	20.5	4.72504
200 + Pyr	0.5	10.089
200 + Pyr	4.5	6.62699
200 + Pyr	8.5	5.8016
200 + Pyr	12.5	4.88969
200 + Pyr	16.5	4.54713
200 + Pyr	20.5	4.34105
