# Supplementary material for: An engineered biosensor enables dynamic aspartate measurements in living cells
Source: eLife. 2024 Feb 23;12:RP90024. doi: 10.7554/eLife.90024 (PMC10942590; doi:10.7554/eLife.90024)
Supplement: Figure 2—figure supplement 2—source data 1. [file elife-90024-fig2-figsupp2-data1.xlsx]

## Sheet: 2S2A
Gln repl.	Time since Gln depletion (h)	Cell count (fold incr.)
0 h	-0.983333	1
0 h	0.166667	1.04344
0 h	0.916667	1.0215
0 h	1.83333	1.05183
0 h	2.75	1.08129
0 h	4.08333	1.12
0 h	4.91667	1.16086
0 h	5.75	1.18473
0 h	6.75	1.24774
0 h	8.08333	1.3357
0 h	8.75	1.38409
0 h	9.75	1.47677
0 h	10.5833	1.49398
0 h	11.75	1.55334
0 h	13.0833	1.59613
0 h	14.9167	1.63161
0 h	16.75	1.68473
0 h	18.4167	1.73076
0 h	20.0833	1.8028
0 h	21.75	1.86624
0 h	23.0833	1.93398
0 h	25.0833	2.04624
0 h	27.0833	2.15656
0 h	28.75	2.23613
0 h	30.75	2.30216
0 h	32.75	2.39033
0 h	33.75	2.44517
0 h	34.5833	2.49226
0 h	35.75	2.54624
0 h	37.0833	2.61033
0 h	38.9167	2.68151
0 h	40.75	2.7742
0 h	42.4167	2.83291
0 h	44.0833	2.90603
0 h	45.75	2.99227
0 h	-0.983333	1
0 h	0.166667	1.0215
0 h	0.916667	1.02991
0 h	1.83333	1.07664
0 h	2.75	1.09486
0 h	4.08333	1.14509
0 h	4.91667	1.18715
0 h	5.75	1.23411
0 h	6.75	1.30164
0 h	8.08333	1.41052
0 h	8.75	1.45841
0 h	9.75	1.52524
0 h	10.5833	1.58038
0 h	11.75	1.62594
0 h	13.0833	1.67874
0 h	14.9167	1.72524
0 h	16.75	1.76706
0 h	18.4167	1.82407
0 h	20.0833	1.88622
0 h	21.75	1.96566
0 h	23.0833	2.04253
0 h	25.0833	2.17617
0 h	27.0833	2.28459
0 h	28.75	2.37828
0 h	30.75	2.48739
0 h	32.75	2.59347
0 h	33.75	2.66006
0 h	34.5833	2.7138
0 h	35.75	2.76963
0 h	37.0833	2.83996
0 h	38.9167	2.8909
0 h	40.75	2.98763
0 h	42.4167	3.08272
0 h	44.0833	3.17151
0 h	45.75	3.24791
0 h	-0.983333	1
0 h	0.166667	1.01522
0 h	0.916667	1.01914
0 h	1.83333	1.06112
0 h	2.75	1.09248
0 h	4.08333	1.15706
0 h	4.91667	1.17805
0 h	5.75	1.2191
0 h	6.75	1.28667
0 h	8.08333	1.39253
0 h	8.75	1.44604
0 h	9.75	1.5
0 h	10.5833	1.55097
0 h	11.75	1.61601
0 h	13.0833	1.66283
0 h	14.9167	1.73709
0 h	16.75	1.76707
0 h	18.4167	1.82012
0 h	20.0833	1.88308
0 h	21.75	1.97049
0 h	23.0833	2.02491
0 h	25.0833	2.15914
0 h	27.0833	2.29313
0 h	28.75	2.393
0 h	30.75	2.50324
0 h	32.75	2.60149
0 h	33.75	2.65776
0 h	34.5833	2.68613
0 h	35.75	2.75047
0 h	37.0833	2.81551
0 h	38.9167	2.90499
0 h	40.75	3.01777
0 h	42.4167	3.06459
0 h	44.0833	3.15753
0 h	45.75	3.2341
0 h	-0.983333	1
0 h	0.166667	1.01546
0 h	0.916667	1.0457
0 h	1.83333	1.06586
0 h	2.75	1.1082
0 h	4.08333	1.15054
0 h	4.91667	1.18862
0 h	5.75	1.22939
0 h	6.75	1.2901
0 h	8.08333	1.35731
0 h	8.75	1.40502
0 h	9.75	1.48186
0 h	10.5833	1.52308
0 h	11.75	1.56071
0 h	13.0833	1.63777
0 h	14.9167	1.68549
0 h	16.75	1.74463
0 h	18.4167	1.80937
0 h	20.0833	1.86291
0 h	21.75	1.94916
0 h	23.0833	2.01278
0 h	25.0833	2.15346
0 h	27.0833	2.2453
0 h	28.75	2.32707
0 h	30.75	2.4281
0 h	32.75	2.52107
0 h	33.75	2.55758
0 h	34.5833	2.61202
0 h	35.75	2.67586
0 h	37.0833	2.74799
0 h	38.9167	2.82685
0 h	40.75	2.92138
0 h	42.4167	2.97694
0 h	44.0833	3.03541
0 h	45.75	3.11001
3 h	-0.983333	1
3 h	0.166667	1.02216
3 h	0.916667	1.02947
3 h	1.83333	1.04135
3 h	2.75	1.06921
3 h	4.08333	1.06738
3 h	4.91667	1.08589
3 h	5.75	1.11992
3 h	6.75	1.20261
3 h	8.08333	1.30539
3 h	8.75	1.373
3 h	9.75	1.46163
3 h	10.5833	1.52764
3 h	11.75	1.58041
3 h	13.0833	1.66469
3 h	14.9167	1.69781
3 h	16.75	1.73984
3 h	18.4167	1.75035
3 h	20.0833	1.77776
3 h	21.75	1.81111
3 h	23.0833	1.8561
3 h	25.0833	1.96963
3 h	27.0833	2.06716
3 h	28.75	2.16035
3 h	30.75	2.26337
3 h	32.75	2.39151
3 h	33.75	2.43788
3 h	34.5833	2.47945
3 h	35.75	2.56237
3 h	37.0833	2.62975
3 h	38.9167	2.7202
3 h	40.75	2.81408
3 h	42.4167	2.89974
3 h	44.0833	2.97352
3 h	45.75	3.05666
3 h	-0.983333	1
3 h	0.166667	1.00839
3 h	0.916667	1.00385
3 h	1.83333	1.0324
3 h	2.75	1.06797
3 h	4.08333	1.06027
3 h	4.91667	1.08587
3 h	5.75	1.12936
3 h	6.75	1.20662
3 h	8.08333	1.30019
3 h	8.75	1.36113
3 h	9.75	1.44858
3 h	10.5833	1.50318
3 h	11.75	1.59516
3 h	13.0833	1.64364
3 h	14.9167	1.69326
3 h	16.75	1.73925
3 h	18.4167	1.7576
3 h	20.0833	1.78682
3 h	21.75	1.82488
3 h	23.0833	1.89806
3 h	25.0833	1.99299
3 h	27.0833	2.11918
3 h	28.75	2.21954
3 h	30.75	2.36204
3 h	32.75	2.46784
3 h	33.75	2.53785
3 h	34.5833	2.57342
3 h	35.75	2.65747
3 h	37.0833	2.7132
3 h	38.9167	2.79612
3 h	40.75	2.88538
3 h	42.4167	2.98439
3 h	44.0833	3.04737
3 h	45.75	3.13233
3 h	-0.983333	1
3 h	0.166667	0.999105
3 h	0.916667	1.00963
3 h	1.83333	1.03045
3 h	2.75	1.03807
3 h	4.08333	1.04949
3 h	4.91667	1.06964
3 h	5.75	1.11487
3 h	6.75	1.19369
3 h	8.08333	1.29669
3 h	8.75	1.33766
3 h	9.75	1.44335
3 h	10.5833	1.48881
3 h	11.75	1.57949
3 h	13.0833	1.64577
3 h	14.9167	1.72235
3 h	16.75	1.71966
3 h	18.4167	1.75683
3 h	20.0833	1.76355
3 h	21.75	1.82625
3 h	23.0833	1.86454
3 h	25.0833	2.01523
3 h	27.0833	2.11779
3 h	28.75	2.22818
3 h	30.75	2.33633
3 h	32.75	2.4288
3 h	33.75	2.49307
3 h	34.5833	2.54099
3 h	35.75	2.60323
3 h	37.0833	2.66459
3 h	38.9167	2.77162
3 h	40.75	2.81864
3 h	42.4167	2.9147
3 h	44.0833	3.00516
3 h	45.75	3.09988
3 h	-0.983333	1
3 h	0.166667	1.01702
3 h	0.916667	1.02465
3 h	1.83333	1.04254
3 h	2.75	1.06675
3 h	4.08333	1.05912
3 h	4.91667	1.06981
3 h	5.75	1.12107
3 h	6.75	1.19983
3 h	8.08333	1.31109
3 h	8.75	1.36301
3 h	9.75	1.44874
3 h	10.5833	1.50873
3 h	11.75	1.57592
3 h	13.0833	1.64071
3 h	14.9167	1.70441
3 h	16.75	1.7583
3 h	18.4167	1.78229
3 h	20.0833	1.80847
3 h	21.75	1.86454
3 h	23.0833	1.92147
3 h	25.0833	2.00022
3 h	27.0833	2.12675
3 h	28.75	2.22558
3 h	30.75	2.34425
3 h	32.75	2.46074
3 h	33.75	2.51659
3 h	34.5833	2.57287
3 h	35.75	2.62087
3 h	37.0833	2.70071
3 h	38.9167	2.77575
3 h	40.75	2.83836
3 h	42.4167	2.91973
3 h	44.0833	2.983
3 h	45.75	3.05826
6 h	-0.983333	1
6 h	0.166667	1.00846
6 h	0.916667	1.01624
6 h	1.83333	1.03042
6 h	2.75	1.05237
6 h	4.08333	1.06289
6 h	4.91667	1.07203
6 h	5.75	1.06883
6 h	6.75	1.09787
6 h	8.08333	1.13126
6 h	8.75	1.19003
6 h	9.75	1.29705
6 h	10.5833	1.36749
6 h	11.75	1.4585
6 h	13.0833	1.55615
6 h	14.9167	1.63412
6 h	16.75	1.70067
6 h	18.4167	1.74229
6 h	20.0833	1.76722
6 h	21.75	1.76653
6 h	23.0833	1.77522
6 h	25.0833	1.8189
6 h	27.0833	1.8564
6 h	28.75	1.94009
6 h	30.75	2.03637
6 h	32.75	2.1427
6 h	33.75	2.19553
6 h	34.5833	2.24469
6 h	35.75	2.30598
6 h	37.0833	2.37161
6 h	38.9167	2.48732
6 h	40.75	2.55912
6 h	42.4167	2.66248
6 h	44.0833	2.74572
6 h	45.75	2.81113
6 h	-0.983333	1
6 h	0.166667	1.03488
6 h	0.916667	1.04687
6 h	1.83333	1.05131
6 h	2.75	1.07619
6 h	4.08333	1.08574
6 h	4.91667	1.09618
6 h	5.75	1.10729
6 h	6.75	1.12817
6 h	8.08333	1.16393
6 h	8.75	1.21857
6 h	9.75	1.31875
6 h	10.5833	1.37317
6 h	11.75	1.46602
6 h	13.0833	1.55265
6 h	14.9167	1.64749
6 h	16.75	1.70902
6 h	18.4167	1.73723
6 h	20.0833	1.78544
6 h	21.75	1.79254
6 h	23.0833	1.78055
6 h	25.0833	1.8192
6 h	27.0833	1.90072
6 h	28.75	1.96025
6 h	30.75	2.06242
6 h	32.75	2.17793
6 h	33.75	2.23168
6 h	34.5833	2.28188
6 h	35.75	2.37229
6 h	37.0833	2.43448
6 h	38.9167	2.53844
6 h	40.75	2.62751
6 h	42.4167	2.70681
6 h	44.0833	2.75856
6 h	45.75	2.86074
6 h	-0.983333	1
6 h	0.166667	1.02013
6 h	0.916667	1.03076
6 h	1.83333	1.04501
6 h	2.75	1.06831
6 h	4.08333	1.0656
6 h	4.91667	1.0803
6 h	5.75	1.07419
6 h	6.75	1.10925
6 h	8.08333	1.152
6 h	8.75	1.19702
6 h	9.75	1.29767
6 h	10.5833	1.36372
6 h	11.75	1.4585
6 h	13.0833	1.58358
6 h	14.9167	1.67248
6 h	16.75	1.72812
6 h	18.4167	1.79598
6 h	20.0833	1.79869
6 h	21.75	1.81113
6 h	23.0833	1.79937
6 h	25.0833	1.8385
6 h	27.0833	1.87673
6 h	28.75	1.93961
6 h	30.75	2.03868
6 h	32.75	2.1873
6 h	33.75	2.25108
6 h	34.5833	2.30627
6 h	35.75	2.37142
6 h	37.0833	2.44606
6 h	38.9167	2.54038
6 h	40.75	2.63697
6 h	42.4167	2.69646
6 h	44.0833	2.75753
6 h	45.75	2.8851
6 h	-0.983333	1
6 h	0.166667	1.00942
6 h	0.916667	1.00919
6 h	1.83333	1.0347
6 h	2.75	1.04481
6 h	4.08333	1.05331
6 h	4.91667	1.06204
6 h	5.75	1.06526
6 h	6.75	1.08456
6 h	8.08333	1.14247
6 h	8.75	1.18842
6 h	9.75	1.287
6 h	10.5833	1.35088
6 h	11.75	1.46117
6 h	13.0833	1.55538
6 h	14.9167	1.63328
6 h	16.75	1.68567
6 h	18.4167	1.74334
6 h	20.0833	1.76127
6 h	21.75	1.75942
6 h	23.0833	1.76839
6 h	25.0833	1.79527
6 h	27.0833	1.8387
6 h	28.75	1.88305
6 h	30.75	1.99771
6 h	32.75	2.13328
6 h	33.75	2.18406
6 h	34.5833	2.22749
6 h	35.75	2.30653
6 h	37.0833	2.39063
6 h	38.9167	2.48576
6 h	40.75	2.55998
6 h	42.4167	2.65718
6 h	44.0833	2.72542
6 h	45.75	2.83066
9 h	-0.983333	1
9 h	0.166667	1.02926
9 h	0.916667	1.02818
9 h	1.83333	1.03593
9 h	2.75	1.0596
9 h	4.08333	1.07552
9 h	4.91667	1.08025
9 h	5.75	1.09015
9 h	6.75	1.13382
9 h	8.08333	1.16071
9 h	8.75	1.19858
9 h	9.75	1.22139
9 h	10.5833	1.24441
9 h	11.75	1.29346
9 h	13.0833	1.33843
9 h	14.9167	1.47354
9 h	16.75	1.58434
9 h	18.4167	1.64996
9 h	20.0833	1.68632
9 h	21.75	1.73408
9 h	23.0833	1.76808
9 h	25.0833	1.77776
9 h	27.0833	1.76807
9 h	28.75	1.77023
9 h	30.75	1.7769
9 h	32.75	1.83477
9 h	33.75	1.86145
9 h	34.5833	1.89566
9 h	35.75	1.97957
9 h	37.0833	2.05766
9 h	38.9167	2.16244
9 h	40.75	2.24183
9 h	42.4167	2.33779
9 h	44.0833	2.40771
9 h	45.75	2.46451
9 h	-0.983333	1
9 h	0.166667	1.03838
9 h	0.916667	1.03244
9 h	1.83333	1.05323
9 h	2.75	1.05712
9 h	4.08333	1.07585
9 h	4.91667	1.06625
9 h	5.75	1.08476
9 h	6.75	1.12223
9 h	8.08333	1.16084
9 h	8.75	1.19534
9 h	9.75	1.22915
9 h	10.5833	1.2536
9 h	11.75	1.2913
9 h	13.0833	1.31826
9 h	14.9167	1.46927
9 h	16.75	1.59173
9 h	18.4167	1.66073
9 h	20.0833	1.70391
9 h	21.75	1.74321
9 h	23.0833	1.78319
9 h	25.0833	1.80101
9 h	27.0833	1.80032
9 h	28.75	1.78661
9 h	30.75	1.82545
9 h	32.75	1.87046
9 h	33.75	1.90085
9 h	34.5833	1.94814
9 h	35.75	1.98812
9 h	37.0833	2.06649
9 h	38.9167	2.17821
9 h	40.75	2.2833
9 h	42.4167	2.35504
9 h	44.0833	2.44826
9 h	45.75	2.5433
9 h	-0.983333	1
9 h	0.166667	1.06334
9 h	0.916667	1.05584
9 h	1.83333	1.06533
9 h	2.75	1.0671
9 h	4.08333	1.07482
9 h	4.91667	1.08321
9 h	5.75	1.10241
9 h	6.75	1.13397
9 h	8.08333	1.18009
9 h	8.75	1.21033
9 h	9.75	1.26131
9 h	10.5833	1.26043
9 h	11.75	1.31914
9 h	13.0833	1.35842
9 h	14.9167	1.48378
9 h	16.75	1.60715
9 h	18.4167	1.67601
9 h	20.0833	1.70095
9 h	21.75	1.74995
9 h	23.0833	1.77732
9 h	25.0833	1.80976
9 h	27.0833	1.80623
9 h	28.75	1.78747
9 h	30.75	1.82035
9 h	32.75	1.89936
9 h	33.75	1.93137
9 h	34.5833	1.96359
9 h	35.75	2.01788
9 h	37.0833	2.11852
9 h	38.9167	2.20416
9 h	40.75	2.30237
9 h	42.4167	2.3763
9 h	44.0833	2.46789
9 h	45.75	2.54227
9 h	-0.983333	1
9 h	0.166667	1.03757
9 h	0.916667	1.03533
9 h	1.83333	1.06977
9 h	2.75	1.08475
9 h	4.08333	1.09213
9 h	4.91667	1.09839
9 h	5.75	1.10555
9 h	6.75	1.14244
9 h	8.08333	1.17062
9 h	8.75	1.20886
9 h	9.75	1.24754
9 h	10.5833	1.25872
9 h	11.75	1.30009
9 h	13.0833	1.36427
9 h	14.9167	1.52281
9 h	16.75	1.60041
9 h	18.4167	1.64289
9 h	20.0833	1.68784
9 h	21.75	1.71892
9 h	23.0833	1.75604
9 h	25.0833	1.79719
9 h	27.0833	1.79942
9 h	28.75	1.7822
9 h	30.75	1.79674
9 h	32.75	1.85868
9 h	33.75	1.88551
9 h	34.5833	1.92644
9 h	35.75	1.98569
9 h	37.0833	2.06776
9 h	38.9167	2.19791
9 h	40.75	2.29115
9 h	42.4167	2.3683
9 h	44.0833	2.44276
9 h	45.75	2.51991
12 h	-0.983333	1
12 h	0.166667	1.00382
12 h	0.916667	1.02888
12 h	1.83333	1.04332
12 h	2.75	1.0824
12 h	4.08333	1.06159
12 h	4.91667	1.07369
12 h	5.75	1.0858
12 h	6.75	1.12529
12 h	8.08333	1.17138
12 h	8.75	1.19558
12 h	9.75	1.25781
12 h	10.5833	1.28966
12 h	11.75	1.30453
12 h	13.0833	1.34105
12 h	14.9167	1.34615
12 h	16.75	1.41729
12 h	18.4167	1.51859
12 h	20.0833	1.5755
12 h	21.75	1.61754
12 h	23.0833	1.6734
12 h	25.0833	1.69145
12 h	27.0833	1.72436
12 h	28.75	1.74135
12 h	30.75	1.72097
12 h	32.75	1.6976
12 h	33.75	1.70164
12 h	34.5833	1.70844
12 h	35.75	1.75261
12 h	37.0833	1.79826
12 h	38.9167	1.83203
12 h	40.75	1.94415
12 h	42.4167	2.04057
12 h	44.0833	2.12636
12 h	45.75	2.19877
12 h	-0.983333	1
12 h	0.166667	1.01731
12 h	0.916667	1.02301
12 h	1.83333	1.04975
12 h	2.75	1.05413
12 h	4.08333	1.05873
12 h	4.91667	1.06991
12 h	5.75	1.08197
12 h	6.75	1.11944
12 h	8.08333	1.17138
12 h	8.75	1.17379
12 h	9.75	1.22792
12 h	10.5833	1.24436
12 h	11.75	1.26408
12 h	13.0833	1.29301
12 h	14.9167	1.29301
12 h	16.75	1.37432
12 h	18.4167	1.44248
12 h	20.0833	1.52093
12 h	21.75	1.57528
12 h	23.0833	1.61276
12 h	25.0833	1.65045
12 h	27.0833	1.66426
12 h	28.75	1.66535
12 h	30.75	1.65418
12 h	32.75	1.62876
12 h	33.75	1.63007
12 h	34.5833	1.66207
12 h	35.75	1.69056
12 h	37.0833	1.70962
12 h	38.9167	1.74118
12 h	40.75	1.8363
12 h	42.4167	1.92988
12 h	44.0833	2.02718
12 h	45.75	2.07386
12 h	-0.983333	1
12 h	0.166667	1.02722
12 h	0.916667	1.02876
12 h	1.83333	1.02239
12 h	2.75	1.05028
12 h	4.08333	1.05181
12 h	4.91667	1.05379
12 h	5.75	1.06345
12 h	6.75	1.09594
12 h	8.08333	1.14204
12 h	8.75	1.16905
12 h	9.75	1.19869
12 h	10.5833	1.23008
12 h	11.75	1.24084
12 h	13.0833	1.26389
12 h	14.9167	1.25555
12 h	16.75	1.34446
12 h	18.4167	1.46345
12 h	20.0833	1.51021
12 h	21.75	1.55566
12 h	23.0833	1.60615
12 h	25.0833	1.64765
12 h	27.0833	1.68431
12 h	28.75	1.69287
12 h	30.75	1.69682
12 h	32.75	1.67816
12 h	33.75	1.69353
12 h	34.5833	1.69243
12 h	35.75	1.7381
12 h	37.0833	1.75961
12 h	38.9167	1.8325
12 h	40.75	1.90758
12 h	42.4167	1.99869
12 h	44.0833	2.09704
12 h	45.75	2.18332
12 h	-0.983333	1
12 h	0.166667	1.00086
12 h	0.916667	0.999571
12 h	1.83333	1.02382
12 h	2.75	1.04571
12 h	4.08333	1.04507
12 h	4.91667	1.06288
12 h	5.75	1.07275
12 h	6.75	1.09421
12 h	8.08333	1.14206
12 h	8.75	1.1588
12 h	9.75	1.18284
12 h	10.5833	1.21974
12 h	11.75	1.24721
12 h	13.0833	1.26975
12 h	14.9167	1.2706
12 h	16.75	1.36524
12 h	18.4167	1.47726
12 h	20.0833	1.52468
12 h	21.75	1.56267
12 h	23.0833	1.60966
12 h	25.0833	1.65043
12 h	27.0833	1.66567
12 h	28.75	1.66567
12 h	30.75	1.67683
12 h	32.75	1.65537
12 h	33.75	1.66546
12 h	34.5833	1.68842
12 h	35.75	1.71138
12 h	37.0833	1.73498
12 h	38.9167	1.79013
12 h	40.75	1.86331
12 h	42.4167	1.94765
12 h	44.0833	2.03863
12 h	45.75	2.13048
Never	-0.983333	1
Never	0.166667	1.00331
Never	0.916667	1.01303
Never	1.83333	1.03453
Never	2.75	1.05273
Never	4.08333	1.06783
Never	4.91667	1.06328
Never	5.75	1.06534
Never	6.75	1.10877
Never	8.08333	1.13668
Never	8.75	1.16605
Never	9.75	1.2165
Never	10.5833	1.22932
Never	11.75	1.2498
Never	13.0833	1.25827
Never	14.9167	1.22705
Never	16.75	1.18197
Never	18.4167	1.15199
Never	20.0833	1.1495
Never	21.75	1.1036
Never	23.0833	1.11559
Never	25.0833	1.10256
Never	27.0833	1.07796
Never	28.75	1.04239
Never	30.75	1.03019
Never	32.75	0.99876
Never	33.75	0.972911
Never	34.5833	0.956369
Never	35.75	0.957401
Never	37.0833	0.938998
Never	38.9167	0.904052
Never	40.75	0.908394
Never	42.4167	0.884822
Never	44.0833	0.866211
Never	45.75	0.859595
Never	-0.983333	1
Never	0.166667	1.00915
Never	0.916667	1.01673
Never	1.83333	1.03725
Never	2.75	1.07874
Never	4.08333	1.08053
Never	4.91667	1.08566
Never	5.75	1.0919
Never	6.75	1.12358
Never	8.08333	1.16574
Never	8.75	1.18359
Never	9.75	1.2369
Never	10.5833	1.26032
Never	11.75	1.27103
Never	13.0833	1.27705
Never	14.9167	1.23221
Never	16.75	1.22797
Never	18.4167	1.1644
Never	20.0833	1.17779
Never	21.75	1.15102
Never	23.0833	1.13763
Never	25.0833	1.1325
Never	27.0833	1.11309
Never	28.75	1.06513
Never	30.75	1.04618
Never	32.75	1.01562
Never	33.75	1.00022
Never	34.5833	1.00201
Never	35.75	0.977471
Never	37.0833	0.968103
Never	38.9167	0.943118
Never	40.75	0.943788
Never	42.4167	0.907206
Never	44.0833	0.905644
Never	45.75	0.896497
Never	-0.983333	1
Never	0.166667	1.03785
Never	0.916667	1.04483
Never	1.83333	1.05477
Never	2.75	1.06196
Never	4.08333	1.07866
Never	4.91667	1.0941
Never	5.75	1.10467
Never	6.75	1.13301
Never	8.08333	1.17086
Never	8.75	1.1956
Never	9.75	1.25059
Never	10.5833	1.27152
Never	11.75	1.29224
Never	13.0833	1.2711
Never	14.9167	1.2508
Never	16.75	1.2159
Never	18.4167	1.19349
Never	20.0833	1.1605
Never	21.75	1.10933
Never	23.0833	1.10573
Never	25.0833	1.11229
Never	27.0833	1.06915
Never	28.75	1.05371
Never	30.75	1.03658
Never	32.75	1.00761
Never	33.75	0.984563
Never	34.5833	0.983506
Never	35.75	0.956016
Never	37.0833	0.946078
Never	38.9167	0.918588
Never	40.75	0.892789
Never	42.4167	0.888559
Never	44.0833	0.869951
Never	45.75	0.873122
Never	-0.983333	1
Never	0.166667	1.02265
Never	0.916667	1.02727
Never	1.83333	1.0379
Never	2.75	1.04807
Never	4.08333	1.06887
Never	4.91667	1.0758
Never	5.75	1.09868
Never	6.75	1.12156
Never	8.08333	1.15392
Never	8.75	1.19182
Never	9.75	1.25306
Never	10.5833	1.27178
Never	11.75	1.29698
Never	13.0833	1.27756
Never	14.9167	1.25422
Never	16.75	1.20569
Never	18.4167	1.18558
Never	20.0833	1.14606
Never	21.75	1.14398
Never	23.0833	1.12827
Never	25.0833	1.11371
Never	27.0833	1.08944
Never	28.75	1.07696
Never	30.75	1.03421
Never	32.75	0.997458
Never	33.75	0.970418
Never	34.5833	0.965104
Never	35.75	0.959557
Never	37.0833	0.936446
Never	38.9167	0.909637
Never	40.75	0.913103
Never	42.4167	0.906171
Never	44.0833	0.888144
Never	45.75	0.874046

## Sheet: 2S2B
Gln repl.	Time since Gln depletion (h)	Confluency (%)
0 h	-0.983333	51.6372
0 h	0.166667	48.9823
0 h	0.916667	52.808
0 h	1.83333	54.6142
0 h	2.75	55.1587
0 h	4.08333	55.9416
0 h	4.91667	56.5792
0 h	5.75	56.9289
0 h	6.75	56.3706
0 h	8.08333	58.9394
0 h	8.75	60.1767
0 h	9.75	60.3148
0 h	10.5833	63.1283
0 h	11.75	66.7538
0 h	13.0833	67.6149
0 h	14.9167	72.3512
0 h	16.75	77.0053
0 h	18.4167	80.5994
0 h	20.0833	83.3017
0 h	21.75	86.1628
0 h	23.0833	88.6462
0 h	25.0833	91.7982
0 h	27.0833	94.1779
0 h	28.75	95.7147
0 h	30.75	97.1768
0 h	32.75	97.9539
0 h	33.75	98.2604
0 h	34.5833	98.691
0 h	35.75	98.9183
0 h	37.0833	99.1906
0 h	38.9167	99.5056
0 h	40.75	99.7678
0 h	42.4167	99.8394
0 h	44.0833	99.8594
0 h	45.75	99.9649
0 h	-0.983333	49.7862
0 h	0.166667	50.4872
0 h	0.916667	50.3403
0 h	1.83333	51.7349
0 h	2.75	52.4618
0 h	4.08333	52.8806
0 h	4.91667	53.4558
0 h	5.75	53.5349
0 h	6.75	53.1556
0 h	8.08333	56.5364
0 h	8.75	57.5516
0 h	9.75	58.1523
0 h	10.5833	61.0575
0 h	11.75	64.3017
0 h	13.0833	65.5953
0 h	14.9167	70.8403
0 h	16.75	75.6498
0 h	18.4167	79.1362
0 h	20.0833	82.4476
0 h	21.75	85.2896
0 h	23.0833	87.3154
0 h	25.0833	90.7273
0 h	27.0833	93.7607
0 h	28.75	95.4927
0 h	30.75	96.9974
0 h	32.75	98.057
0 h	33.75	98.3842
0 h	34.5833	98.7726
0 h	35.75	99.1089
0 h	37.0833	99.5133
0 h	38.9167	99.7186
0 h	40.75	99.7653
0 h	42.4167	99.8135
0 h	44.0833	99.9034
0 h	45.75	99.9368
0 h	-0.983333	49.9405
0 h	0.166667	51.2317
0 h	0.916667	51.2919
0 h	1.83333	52.2136
0 h	2.75	52.9854
0 h	4.08333	53.6852
0 h	4.91667	54.0735
0 h	5.75	54.7242
0 h	6.75	54.02
0 h	8.08333	57.3005
0 h	8.75	58.292
0 h	9.75	59.2668
0 h	10.5833	61.8404
0 h	11.75	64.5861
0 h	13.0833	66.7822
0 h	14.9167	71.8723
0 h	16.75	76.9298
0 h	18.4167	81.1192
0 h	20.0833	85.144
0 h	21.75	88.8296
0 h	23.0833	90.9562
0 h	25.0833	93.7127
0 h	27.0833	95.9824
0 h	28.75	96.9763
0 h	30.75	98.2271
0 h	32.75	98.5395
0 h	33.75	98.8026
0 h	34.5833	98.8786
0 h	35.75	98.9765
0 h	37.0833	99.1408
0 h	38.9167	99.4151
0 h	40.75	99.5266
0 h	42.4167	99.5814
0 h	44.0833	99.6929
0 h	45.75	99.7939
0 h	-0.983333	51.4966
0 h	0.166667	51.9083
0 h	0.916667	51.9164
0 h	1.83333	53.0081
0 h	2.75	54.6342
0 h	4.08333	55.321
0 h	4.91667	56.2612
0 h	5.75	56.6438
0 h	6.75	56.3185
0 h	8.08333	58.7011
0 h	8.75	59.9538
0 h	9.75	60.602
0 h	10.5833	62.8816
0 h	11.75	65.801
0 h	13.0833	67.6055
0 h	14.9167	72.7646
0 h	16.75	77.8324
0 h	18.4167	81.7091
0 h	20.0833	85.3904
0 h	21.75	89.0532
0 h	23.0833	90.9891
0 h	25.0833	94.1314
0 h	27.0833	95.798
0 h	28.75	96.9527
0 h	30.75	97.7358
0 h	32.75	98.5236
0 h	33.75	98.7334
0 h	34.5833	98.9211
0 h	35.75	99.1026
0 h	37.0833	99.2548
0 h	38.9167	99.444
0 h	40.75	99.5496
0 h	42.4167	99.5764
0 h	44.0833	99.5644
0 h	45.75	99.6338
3 h	-0.983333	49.5385
3 h	0.166667	46.585
3 h	0.916667	49.5668
3 h	1.83333	51.9529
3 h	2.75	53.0103
3 h	4.08333	54.7122
3 h	4.91667	55.4105
3 h	5.75	55.6107
3 h	6.75	54.5402
3 h	8.08333	56.524
3 h	8.75	57.2585
3 h	9.75	57.3991
3 h	10.5833	60.2113
3 h	11.75	62.4859
3 h	13.0833	63.4917
3 h	14.9167	68.8586
3 h	16.75	72.6913
3 h	18.4167	77.1431
3 h	20.0833	80.4639
3 h	21.75	83.6401
3 h	23.0833	85.8512
3 h	25.0833	88.5665
3 h	27.0833	91.5105
3 h	28.75	93.1722
3 h	30.75	95.1472
3 h	32.75	96.6279
3 h	33.75	97.3655
3 h	34.5833	97.8428
3 h	35.75	98.4267
3 h	37.0833	98.7964
3 h	38.9167	99.1798
3 h	40.75	99.4779
3 h	42.4167	99.5936
3 h	44.0833	99.8245
3 h	45.75	99.8796
3 h	-0.983333	51.3459
3 h	0.166667	50.7048
3 h	0.916667	49.6376
3 h	1.83333	51.8219
3 h	2.75	53.1418
3 h	4.08333	55.0832
3 h	4.91667	55.5567
3 h	5.75	56.2601
3 h	6.75	55.1112
3 h	8.08333	57.0372
3 h	8.75	58.0772
3 h	9.75	58.272
3 h	10.5833	60.7207
3 h	11.75	63.3702
3 h	13.0833	64.6477
3 h	14.9167	69.0756
3 h	16.75	73.8105
3 h	18.4167	77.9241
3 h	20.0833	81.4701
3 h	21.75	84.4354
3 h	23.0833	87.1162
3 h	25.0833	89.591
3 h	27.0833	92.4517
3 h	28.75	94.292
3 h	30.75	96.2144
3 h	32.75	97.0871
3 h	33.75	97.514
3 h	34.5833	97.8518
3 h	35.75	98.2924
3 h	37.0833	98.7255
3 h	38.9167	99.042
3 h	40.75	99.2591
3 h	42.4167	99.5422
3 h	44.0833	99.6912
3 h	45.75	99.8844
3 h	-0.983333	51.5492
3 h	0.166667	50.6633
3 h	0.916667	50.0015
3 h	1.83333	51.8401
3 h	2.75	52.4597
3 h	4.08333	54.8824
3 h	4.91667	55.4472
3 h	5.75	55.8063
3 h	6.75	55.4317
3 h	8.08333	57.0427
3 h	8.75	57.3843
3 h	9.75	58.1048
3 h	10.5833	60.9969
3 h	11.75	63.7805
3 h	13.0833	65.1043
3 h	14.9167	69.455
3 h	16.75	74.3853
3 h	18.4167	78.0207
3 h	20.0833	81.0743
3 h	21.75	84.6656
3 h	23.0833	86.8665
3 h	25.0833	89.8558
3 h	27.0833	93.2776
3 h	28.75	95.1372
3 h	30.75	96.9267
3 h	32.75	98.0616
3 h	33.75	98.4344
3 h	34.5833	98.6359
3 h	35.75	98.8563
3 h	37.0833	99.0991
3 h	38.9167	99.4086
3 h	40.75	99.6472
3 h	42.4167	99.7085
3 h	44.0833	99.6726
3 h	45.75	99.7803
3 h	-0.983333	51.5727
3 h	0.166667	51.7443
3 h	0.916667	51.6034
3 h	1.83333	53.4503
3 h	2.75	54.5511
3 h	4.08333	56.4338
3 h	4.91667	57.0339
3 h	5.75	57.9196
3 h	6.75	57.0834
3 h	8.08333	58.6131
3 h	8.75	59.1919
3 h	9.75	59.5904
3 h	10.5833	62.5467
3 h	11.75	65.06
3 h	13.0833	66.251
3 h	14.9167	70.8269
3 h	16.75	76.383
3 h	18.4167	80.3439
3 h	20.0833	84.6717
3 h	21.75	88.3748
3 h	23.0833	90.8188
3 h	25.0833	92.9876
3 h	27.0833	95.4339
3 h	28.75	97.1798
3 h	30.75	98.3242
3 h	32.75	99.0716
3 h	33.75	99.3651
3 h	34.5833	99.4355
3 h	35.75	99.5924
3 h	37.0833	99.7508
3 h	38.9167	99.8469
3 h	40.75	99.8813
3 h	42.4167	99.9121
3 h	44.0833	99.9415
3 h	45.75	99.9414
6 h	-0.983333	49.8374
6 h	0.166667	46.834
6 h	0.916667	48.7198
6 h	1.83333	51.0273
6 h	2.75	52.5037
6 h	4.08333	51.839
6 h	4.91667	52.4913
6 h	5.75	52.8413
6 h	6.75	54.4426
6 h	8.08333	55.858
6 h	8.75	55.9396
6 h	9.75	54.4502
6 h	10.5833	55.5532
6 h	11.75	56.9146
6 h	13.0833	57.8157
6 h	14.9167	62.5672
6 h	16.75	64.8294
6 h	18.4167	68.0795
6 h	20.0833	71.6022
6 h	21.75	75.6019
6 h	23.0833	78.8255
6 h	25.0833	81.9467
6 h	27.0833	85.3582
6 h	28.75	87.8383
6 h	30.75	90.2408
6 h	32.75	92.7665
6 h	33.75	93.7963
6 h	34.5833	94.5835
6 h	35.75	95.367
6 h	37.0833	96.4582
6 h	38.9167	97.8065
6 h	40.75	98.6803
6 h	42.4167	98.9912
6 h	44.0833	99.2948
6 h	45.75	99.5223
6 h	-0.983333	52.7651
6 h	0.166667	53.6674
6 h	0.916667	53.0789
6 h	1.83333	54.4805
6 h	2.75	55.8658
6 h	4.08333	55.2666
6 h	4.91667	55.7579
6 h	5.75	56.1124
6 h	6.75	57.0664
6 h	8.08333	58.9391
6 h	8.75	58.9991
6 h	9.75	57.645
6 h	10.5833	58.7543
6 h	11.75	60.8016
6 h	13.0833	61.8159
6 h	14.9167	66.6104
6 h	16.75	69.1713
6 h	18.4167	72.8831
6 h	20.0833	76.924
6 h	21.75	80.4443
6 h	23.0833	82.858
6 h	25.0833	85.9746
6 h	27.0833	89.124
6 h	28.75	91.8466
6 h	30.75	94.1196
6 h	32.75	96.3584
6 h	33.75	97.0271
6 h	34.5833	97.5827
6 h	35.75	98.2558
6 h	37.0833	98.8921
6 h	38.9167	99.3844
6 h	40.75	99.5527
6 h	42.4167	99.6269
6 h	44.0833	99.6939
6 h	45.75	99.8444
6 h	-0.983333	51.1958
6 h	0.166667	51.468
6 h	0.916667	50.7111
6 h	1.83333	52.373
6 h	2.75	54.0196
6 h	4.08333	52.9958
6 h	4.91667	53.6159
6 h	5.75	53.5095
6 h	6.75	55.1343
6 h	8.08333	56.755
6 h	8.75	57.0156
6 h	9.75	55.6175
6 h	10.5833	56.8584
6 h	11.75	59.0928
6 h	13.0833	60.3241
6 h	14.9167	64.7171
6 h	16.75	67.6714
6 h	18.4167	70.7339
6 h	20.0833	74.7238
6 h	21.75	78.3618
6 h	23.0833	81.3561
6 h	25.0833	83.8866
6 h	27.0833	86.9919
6 h	28.75	89.4745
6 h	30.75	92.3331
6 h	32.75	94.3721
6 h	33.75	95.2171
6 h	34.5833	96.0921
6 h	35.75	97.1651
6 h	37.0833	98.0354
6 h	38.9167	98.882
6 h	40.75	99.347
6 h	42.4167	99.5886
6 h	44.0833	99.6861
6 h	45.75	99.7144
6 h	-0.983333	49.1496
6 h	0.166667	49.4113
6 h	0.916667	48.6749
6 h	1.83333	50.8264
6 h	2.75	51.0301
6 h	4.08333	51.1886
6 h	4.91667	51.2896
6 h	5.75	51.4128
6 h	6.75	53.2892
6 h	8.08333	54.9656
6 h	8.75	54.9201
6 h	9.75	53.4557
6 h	10.5833	54.223
6 h	11.75	56.3678
6 h	13.0833	57.3777
6 h	14.9167	62.1573
6 h	16.75	65.138
6 h	18.4167	68.455
6 h	20.0833	71.7389
6 h	21.75	75.7751
6 h	23.0833	78.9563
6 h	25.0833	81.5661
6 h	27.0833	84.6593
6 h	28.75	87.3374
6 h	30.75	90.3778
6 h	32.75	93.0534
6 h	33.75	93.9327
6 h	34.5833	94.9292
6 h	35.75	95.6543
6 h	37.0833	96.7127
6 h	38.9167	97.6627
6 h	40.75	98.4248
6 h	42.4167	98.931
6 h	44.0833	99.2605
6 h	45.75	99.5755
9 h	-0.983333	51.9801
9 h	0.166667	49.9751
9 h	0.916667	51.1439
9 h	1.83333	54.0606
9 h	2.75	55.2917
9 h	4.08333	54.9367
9 h	4.91667	55.4928
9 h	5.75	55.7212
9 h	6.75	54.1502
9 h	8.08333	54.883
9 h	8.75	55.2766
9 h	9.75	57.6243
9 h	10.5833	59.2825
9 h	11.75	57.6487
9 h	13.0833	54.9478
9 h	14.9167	58.9327
9 h	16.75	62.6165
9 h	18.4167	65.3157
9 h	20.0833	68.3062
9 h	21.75	71.0918
9 h	23.0833	74.3672
9 h	25.0833	78.9791
9 h	27.0833	83.4264
9 h	28.75	85.8224
9 h	30.75	88.8019
9 h	32.75	91.0778
9 h	33.75	91.653
9 h	34.5833	92.3459
9 h	35.75	93.1369
9 h	37.0833	94.3554
9 h	38.9167	96.4291
9 h	40.75	97.2837
9 h	42.4167	98.1851
9 h	44.0833	98.6397
9 h	45.75	99.12
9 h	-0.983333	49.7848
9 h	0.166667	47.5921
9 h	0.916667	49.683
9 h	1.83333	52.0774
9 h	2.75	52.5197
9 h	4.08333	52.7764
9 h	4.91667	53.089
9 h	5.75	52.925
9 h	6.75	51.2633
9 h	8.08333	51.9281
9 h	8.75	52.194
9 h	9.75	54.5912
9 h	10.5833	55.7939
9 h	11.75	54.7184
9 h	13.0833	52.6135
9 h	14.9167	56.3068
9 h	16.75	60.0074
9 h	18.4167	62.4509
9 h	20.0833	65.2938
9 h	21.75	68.1802
9 h	23.0833	71.5872
9 h	25.0833	75.7663
9 h	27.0833	79.3695
9 h	28.75	81.9361
9 h	30.75	85.2673
9 h	32.75	87.8125
9 h	33.75	88.8908
9 h	34.5833	89.6701
9 h	35.75	90.7433
9 h	37.0833	92.2788
9 h	38.9167	94.3022
9 h	40.75	95.9736
9 h	42.4167	97.3634
9 h	44.0833	98.2251
9 h	45.75	98.9196
9 h	-0.983333	52.343
9 h	0.166667	50.4731
9 h	0.916667	52.741
9 h	1.83333	54.6585
9 h	2.75	55.5096
9 h	4.08333	55.2816
9 h	4.91667	55.3984
9 h	5.75	55.6513
9 h	6.75	54.3361
9 h	8.08333	55.4609
9 h	8.75	55.6431
9 h	9.75	57.8734
9 h	10.5833	59.5377
9 h	11.75	58.3602
9 h	13.0833	55.8572
9 h	14.9167	59.4806
9 h	16.75	62.7355
9 h	18.4167	65.768
9 h	20.0833	68.3167
9 h	21.75	71.7974
9 h	23.0833	74.563
9 h	25.0833	78.6452
9 h	27.0833	82.4143
9 h	28.75	84.9265
9 h	30.75	88.3455
9 h	32.75	91.0549
9 h	33.75	92.1321
9 h	34.5833	92.844
9 h	35.75	93.7414
9 h	37.0833	94.9687
9 h	38.9167	96.9026
9 h	40.75	98.208
9 h	42.4167	98.8462
9 h	44.0833	99.2343
9 h	45.75	99.5322
9 h	-0.983333	50.7175
9 h	0.166667	51.7078
9 h	0.916667	51.1473
9 h	1.83333	53.4646
9 h	2.75	54.1153
9 h	4.08333	54.5966
9 h	4.91667	54.7121
9 h	5.75	54.8525
9 h	6.75	53.181
9 h	8.08333	53.897
9 h	8.75	53.7134
9 h	9.75	56.5872
9 h	10.5833	57.9267
9 h	11.75	56.739
9 h	13.0833	54.233
9 h	14.9167	57.6322
9 h	16.75	61.1604
9 h	18.4167	64.3438
9 h	20.0833	66.5929
9 h	21.75	69.7932
9 h	23.0833	72.8296
9 h	25.0833	77.5411
9 h	27.0833	81.5365
9 h	28.75	84.1101
9 h	30.75	87.317
9 h	32.75	90.4374
9 h	33.75	91.1569
9 h	34.5833	91.7967
9 h	35.75	93.175
9 h	37.0833	94.4502
9 h	38.9167	96.8256
9 h	40.75	98.357
9 h	42.4167	98.8012
9 h	44.0833	99.2416
9 h	45.75	99.4972
12 h	-0.983333	53.0718
12 h	0.166667	52.8654
12 h	0.916667	52.4211
12 h	1.83333	54.7223
12 h	2.75	56.5657
12 h	4.08333	55.6299
12 h	4.91667	56.1334
12 h	5.75	56.271
12 h	6.75	54.7541
12 h	8.08333	55.8166
12 h	8.75	56.0101
12 h	9.75	54.6527
12 h	10.5833	55.2644
12 h	11.75	55.6995
12 h	13.0833	58.8285
12 h	14.9167	58.0157
12 h	16.75	57.8864
12 h	18.4167	60.3544
12 h	20.0833	63.2753
12 h	21.75	65.9949
12 h	23.0833	68.5841
12 h	25.0833	71.8141
12 h	27.0833	77.001
12 h	28.75	81.1347
12 h	30.75	84.8837
12 h	32.75	87.5649
12 h	33.75	88.0888
12 h	34.5833	89.4689
12 h	35.75	90.9561
12 h	37.0833	92.1218
12 h	38.9167	93.8433
12 h	40.75	95.1495
12 h	42.4167	97.1061
12 h	44.0833	98.1288
12 h	45.75	99.0323
12 h	-0.983333	51.2245
12 h	0.166667	50.3802
12 h	0.916667	51.7009
12 h	1.83333	54.0232
12 h	2.75	54.3967
12 h	4.08333	54.6153
12 h	4.91667	54.8342
12 h	5.75	55.0908
12 h	6.75	53.2272
12 h	8.08333	54.0916
12 h	8.75	54.4188
12 h	9.75	53.0013
12 h	10.5833	53.34
12 h	11.75	53.3322
12 h	13.0833	55.74
12 h	14.9167	54.7089
12 h	16.75	54.708
12 h	18.4167	56.6595
12 h	20.0833	59.6911
12 h	21.75	61.9724
12 h	23.0833	64.4576
12 h	25.0833	67.9644
12 h	27.0833	71.7528
12 h	28.75	75.8485
12 h	30.75	79.4042
12 h	32.75	81.8723
12 h	33.75	83.1944
12 h	34.5833	84.4839
12 h	35.75	85.7227
12 h	37.0833	86.7977
12 h	38.9167	88.2686
12 h	40.75	90.1822
12 h	42.4167	92.5782
12 h	44.0833	94.4074
12 h	45.75	95.8414
12 h	-0.983333	51.0232
12 h	0.166667	48.8846
12 h	0.916667	50.6548
12 h	1.83333	52.5988
12 h	2.75	53.922
12 h	4.08333	53.295
12 h	4.91667	53.7043
12 h	5.75	53.6783
12 h	6.75	51.8014
12 h	8.08333	52.9461
12 h	8.75	53.1846
12 h	9.75	51.4866
12 h	10.5833	51.9176
12 h	11.75	52.0174
12 h	13.0833	54.7332
12 h	14.9167	53.6652
12 h	16.75	53.7167
12 h	18.4167	56.0335
12 h	20.0833	58.988
12 h	21.75	61.6849
12 h	23.0833	63.8101
12 h	25.0833	67.6726
12 h	27.0833	72.489
12 h	28.75	76.7798
12 h	30.75	80.8247
12 h	32.75	83.7828
12 h	33.75	85.1364
12 h	34.5833	86.4932
12 h	35.75	87.8884
12 h	37.0833	88.9452
12 h	38.9167	90.8988
12 h	40.75	92.8682
12 h	42.4167	94.4471
12 h	44.0833	96.5075
12 h	45.75	97.5875
12 h	-0.983333	52.1937
12 h	0.166667	51.3188
12 h	0.916667	51.0854
12 h	1.83333	52.8463
12 h	2.75	54.7482
12 h	4.08333	53.7928
12 h	4.91667	54.6941
12 h	5.75	54.5764
12 h	6.75	53.3684
12 h	8.08333	54.3283
12 h	8.75	54.3173
12 h	9.75	52.7133
12 h	10.5833	53.1705
12 h	11.75	53.5307
12 h	13.0833	56.0589
12 h	14.9167	55.07
12 h	16.75	55.732
12 h	18.4167	58.1291
12 h	20.0833	61.4459
12 h	21.75	63.5929
12 h	23.0833	66.2479
12 h	25.0833	69.2607
12 h	27.0833	74.2208
12 h	28.75	78.1409
12 h	30.75	81.6087
12 h	32.75	83.8566
12 h	33.75	85.4521
12 h	34.5833	86.6878
12 h	35.75	88.2956
12 h	37.0833	89.3623
12 h	38.9167	90.669
12 h	40.75	92.2984
12 h	42.4167	94.2613
12 h	44.0833	95.9198
12 h	45.75	97.4552
Never	-0.983333	54.2326
Never	0.166667	54.3268
Never	0.916667	52.9498
Never	1.83333	55.6125
Never	2.75	56.5095
Never	4.08333	56.2861
Never	4.91667	56.8614
Never	5.75	56.5654
Never	6.75	55.358
Never	8.08333	56.0938
Never	8.75	55.8591
Never	9.75	54.5277
Never	10.5833	55.1249
Never	11.75	55.0599
Never	13.0833	53.5575
Never	14.9167	52.9709
Never	16.75	50.9256
Never	18.4167	49.6913
Never	20.0833	47.9634
Never	21.75	46.0058
Never	23.0833	45.1641
Never	25.0833	44.123
Never	27.0833	42.9993
Never	28.75	42.5106
Never	30.75	41.634
Never	32.75	40.4357
Never	33.75	39.6556
Never	34.5833	39.3056
Never	35.75	38.7472
Never	37.0833	37.8444
Never	38.9167	36.9437
Never	40.75	36.2336
Never	42.4167	35.8835
Never	44.0833	35.3083
Never	45.75	34.5362
Never	-0.983333	51.9655
Never	0.166667	51.5197
Never	0.916667	50.5487
Never	1.83333	52.416
Never	2.75	54.1075
Never	4.08333	53.2322
Never	4.91667	53.5257
Never	5.75	53.7214
Never	6.75	52.1199
Never	8.08333	52.8114
Never	8.75	53.2775
Never	9.75	52.0501
Never	10.5833	52.3368
Never	11.75	51.9899
Never	13.0833	49.7099
Never	14.9167	49.3538
Never	16.75	47.6499
Never	18.4167	45.8333
Never	20.0833	44.49
Never	21.75	43.8409
Never	23.0833	42.8609
Never	25.0833	42.0986
Never	27.0833	40.8789
Never	28.75	40.0545
Never	30.75	39.0374
Never	32.75	38.0438
Never	33.75	37.5442
Never	34.5833	37.2069
Never	35.75	36.8159
Never	37.0833	36.3286
Never	38.9167	35.6118
Never	40.75	35.2007
Never	42.4167	34.4656
Never	44.0833	34.0381
Never	45.75	33.2616
Never	-0.983333	52.5935
Never	0.166667	53.0464
Never	0.916667	52.2778
Never	1.83333	54.526
Never	2.75	55.1959
Never	4.08333	55.4102
Never	4.91667	55.6594
Never	5.75	55.9256
Never	6.75	54.4117
Never	8.08333	55.118
Never	8.75	55.3643
Never	9.75	54.1803
Never	10.5833	54.2942
Never	11.75	54.0533
Never	13.0833	52.2303
Never	14.9167	51.2743
Never	16.75	49.9816
Never	18.4167	48.4472
Never	20.0833	46.5594
Never	21.75	45.2945
Never	23.0833	44.3462
Never	25.0833	44.0307
Never	27.0833	42.823
Never	28.75	41.6696
Never	30.75	41.0012
Never	32.75	39.6489
Never	33.75	38.864
Never	34.5833	38.7429
Never	35.75	38.3292
Never	37.0833	37.3876
Never	38.9167	36.3939
Never	40.75	35.5481
Never	42.4167	34.9911
Never	44.0833	34.4674
Never	45.75	33.7834
Never	-0.983333	49.6626
Never	0.166667	50.218
Never	0.916667	49.3451
Never	1.83333	50.6643
Never	2.75	51.507
Never	4.08333	52.0583
Never	4.91667	52.0927
Never	5.75	52.6335
Never	6.75	51.1571
Never	8.08333	51.3446
Never	8.75	51.3347
Never	9.75	50.218
Never	10.5833	50.8096
Never	11.75	50.4829
Never	13.0833	48.7569
Never	14.9167	48.2891
Never	16.75	46.8588
Never	18.4167	45.1589
Never	20.0833	43.8535
Never	21.75	42.8808
Never	23.0833	41.9437
Never	25.0833	40.8564
Never	27.0833	39.6013
Never	28.75	39.1826
Never	30.75	37.6377
Never	32.75	36.9078
Never	33.75	36.5173
Never	34.5833	35.9339
Never	35.75	35.2701
Never	37.0833	34.4867
Never	38.9167	33.4932
Never	40.75	33.0205
Never	42.4167	32.8336
Never	44.0833	32.3753
Never	45.75	31.7157

## Sheet: 2S2C
Gln (mM)	Time since treatment (h)	GFP/Nuc-RFP (AU)
0 + Vec	-0.5	1
0 + Vec	0.5	1.01249
0 + Vec	1.5	0.942898
0 + Vec	2.5	0.840946
0 + Vec	3.5	0.665391
0 + Vec	4.5	0.482692
0 + Vec	5.5	0.351482
0 + Vec	6.5	0.267178
0 + Vec	8.5	0.15475
0 + Vec	10.5	0.0905837
0 + Vec	12.5	0.0569257
0 + Vec	14.5	0.0399809
0 + Vec	16.5	0.0299585
0 + Vec	18.5	0.0249249
0 + Vec	20.5	0.0223169
0 + Vec	22.5	0.0205198
0 + Vec	24.5	0.0195893
0 + Vec	25.5	0.0195181
0 + Vec	26.5	0.0187749
0 + Vec	27.5	0.018872
0 + Vec	28.5	0.018433
0 + Vec	29.5	0.0184813
0 + Vec	30.5	0.0183482
0 + Vec	32.5	0.0179478
0 + Vec	34.5	0.0182253
0 + Vec	36.5	0.0185907
0 + Vec	38.5	0.01914
0 + Vec	40.5	0.0197027
0 + Vec	44.5	0.0223511
0 + Vec	46.5	0.0236209
0 + Vec	48.5	0.0239175
0 + Vec	50.5	0.024662
0 + Vec	52.5	0.0255754
0 + Vec	54.5	0.0263183
0 + Vec	56.5	0.0272785
0 + Vec	58.5	0.0279707
0 + Vec	-0.5	1
0 + Vec	0.5	0.991078
0 + Vec	1.5	0.927252
0 + Vec	2.5	0.805481
0 + Vec	3.5	0.627646
0 + Vec	4.5	0.477227
0 + Vec	5.5	0.362924
0 + Vec	6.5	0.274797
0 + Vec	8.5	0.161463
0 + Vec	10.5	0.0940837
0 + Vec	12.5	0.0627135
0 + Vec	14.5	0.0438431
0 + Vec	16.5	0.0339909
0 + Vec	18.5	0.0277355
0 + Vec	20.5	0.0253462
0 + Vec	22.5	0.0230449
0 + Vec	24.5	0.0217088
0 + Vec	25.5	0.021152
0 + Vec	26.5	0.0207271
0 + Vec	27.5	0.0206666
0 + Vec	28.5	0.0201179
0 + Vec	29.5	0.0201459
0 + Vec	30.5	0.0195572
0 + Vec	32.5	0.0197521
0 + Vec	34.5	0.01988
0 + Vec	36.5	0.0199468
0 + Vec	38.5	0.0207876
0 + Vec	40.5	0.0212356
0 + Vec	44.5	0.023993
0 + Vec	46.5	0.0241304
0 + Vec	48.5	0.0250099
0 + Vec	50.5	0.0261582
0 + Vec	52.5	0.0253481
0 + Vec	54.5	0.027034
0 + Vec	56.5	0.0277798
0 + Vec	58.5	0.0283991
0 + Vec	-0.5	1
0 + Vec	0.5	0.982094
0 + Vec	1.5	0.921061
0 + Vec	2.5	0.789996
0 + Vec	3.5	0.595109
0 + Vec	4.5	0.431076
0 + Vec	5.5	0.320236
0 + Vec	6.5	0.246699
0 + Vec	8.5	0.143032
0 + Vec	10.5	0.0878055
0 + Vec	12.5	0.0574633
0 + Vec	14.5	0.0411932
0 + Vec	16.5	0.0327124
0 + Vec	18.5	0.0271183
0 + Vec	20.5	0.0241347
0 + Vec	22.5	0.0226404
0 + Vec	24.5	0.021252
0 + Vec	25.5	0.0211602
0 + Vec	26.5	0.0210303
0 + Vec	27.5	0.0205502
0 + Vec	28.5	0.0203308
0 + Vec	29.5	0.0203978
0 + Vec	30.5	0.0204086
0 + Vec	32.5	0.0203432
0 + Vec	34.5	0.0204728
0 + Vec	36.5	0.0207737
0 + Vec	38.5	0.021811
0 + Vec	40.5	0.0223222
0 + Vec	44.5	0.0250075
0 + Vec	46.5	0.0254666
0 + Vec	48.5	0.0265351
0 + Vec	50.5	0.0275532
0 + Vec	52.5	0.0281051
0 + Vec	54.5	0.0288437
0 + Vec	56.5	0.0295044
0 + Vec	58.5	0.0304954
0 + Vec	-0.5	1
0 + Vec	0.5	0.985179
0 + Vec	1.5	0.906015
0 + Vec	2.5	0.794982
0 + Vec	3.5	0.600497
0 + Vec	4.5	0.444334
0 + Vec	5.5	0.333658
0 + Vec	6.5	0.253471
0 + Vec	8.5	0.150902
0 + Vec	10.5	0.0925128
0 + Vec	12.5	0.0604949
0 + Vec	14.5	0.042857
0 + Vec	16.5	0.0345502
0 + Vec	18.5	0.0283358
0 + Vec	20.5	0.0256419
0 + Vec	22.5	0.0239933
0 + Vec	24.5	0.022366
0 + Vec	25.5	0.0218217
0 + Vec	26.5	0.0214088
0 + Vec	27.5	0.0211532
0 + Vec	28.5	0.0211337
0 + Vec	29.5	0.0210618
0 + Vec	30.5	0.0214176
0 + Vec	32.5	0.0216608
0 + Vec	34.5	0.0220817
0 + Vec	36.5	0.0223018
0 + Vec	38.5	0.0229118
0 + Vec	40.5	0.0233952
0 + Vec	44.5	0.0264674
0 + Vec	46.5	0.0272903
0 + Vec	48.5	0.0275754
0 + Vec	50.5	0.0284938
0 + Vec	52.5	0.0302665
0 + Vec	54.5	0.0312831
0 + Vec	56.5	0.0329271
0 + Vec	58.5	0.0336374
0.25 + Vec	-0.5	1
0.25 + Vec	0.5	0.995035
0.25 + Vec	1.5	0.916273
0.25 + Vec	2.5	0.871743
0.25 + Vec	3.5	0.825504
0.25 + Vec	4.5	0.792372
0.25 + Vec	5.5	0.731532
0.25 + Vec	6.5	0.682621
0.25 + Vec	8.5	0.595055
0.25 + Vec	10.5	0.517529
0.25 + Vec	12.5	0.463017
0.25 + Vec	14.5	0.43328
0.25 + Vec	16.5	0.397353
0.25 + Vec	18.5	0.374326
0.25 + Vec	20.5	0.351531
0.25 + Vec	22.5	0.314403
0.25 + Vec	24.5	0.277961
0.25 + Vec	25.5	0.255188
0.25 + Vec	26.5	0.236875
0.25 + Vec	27.5	0.215956
0.25 + Vec	28.5	0.196307
0.25 + Vec	29.5	0.174953
0.25 + Vec	30.5	0.156945
0.25 + Vec	32.5	0.123675
0.25 + Vec	34.5	0.0946086
0.25 + Vec	36.5	0.0728049
0.25 + Vec	38.5	0.0561978
0.25 + Vec	40.5	0.0442965
0.25 + Vec	44.5	0.0342608
0.25 + Vec	46.5	0.0307564
0.25 + Vec	48.5	0.0290624
0.25 + Vec	50.5	0.0286831
0.25 + Vec	52.5	0.0281376
0.25 + Vec	54.5	0.0282244
0.25 + Vec	56.5	0.0280001
0.25 + Vec	58.5	0.0284506
0.25 + Vec	-0.5	1
0.25 + Vec	0.5	0.994216
0.25 + Vec	1.5	0.901884
0.25 + Vec	2.5	0.866231
0.25 + Vec	3.5	0.834017
0.25 + Vec	4.5	0.79563
0.25 + Vec	5.5	0.748882
0.25 + Vec	6.5	0.688723
0.25 + Vec	8.5	0.571896
0.25 + Vec	10.5	0.49827
0.25 + Vec	12.5	0.446773
0.25 + Vec	14.5	0.412811
0.25 + Vec	16.5	0.384313
0.25 + Vec	18.5	0.353267
0.25 + Vec	20.5	0.325285
0.25 + Vec	22.5	0.291034
0.25 + Vec	24.5	0.259847
0.25 + Vec	25.5	0.242764
0.25 + Vec	26.5	0.227711
0.25 + Vec	27.5	0.209078
0.25 + Vec	28.5	0.193083
0.25 + Vec	29.5	0.174059
0.25 + Vec	30.5	0.160243
0.25 + Vec	32.5	0.129368
0.25 + Vec	34.5	0.105254
0.25 + Vec	36.5	0.0851131
0.25 + Vec	38.5	0.073936
0.25 + Vec	40.5	0.05896
0.25 + Vec	44.5	0.0433867
0.25 + Vec	46.5	0.0387242
0.25 + Vec	48.5	0.0346359
0.25 + Vec	50.5	0.0310918
0.25 + Vec	52.5	0.029619
0.25 + Vec	54.5	0.0296451
0.25 + Vec	56.5	0.0312616
0.25 + Vec	58.5	0.0311383
0.25 + Vec	-0.5	1
0.25 + Vec	0.5	0.976475
0.25 + Vec	1.5	0.897356
0.25 + Vec	2.5	0.855625
0.25 + Vec	3.5	0.821891
0.25 + Vec	4.5	0.777665
0.25 + Vec	5.5	0.716877
0.25 + Vec	6.5	0.658197
0.25 + Vec	8.5	0.568726
0.25 + Vec	10.5	0.501787
0.25 + Vec	12.5	0.456803
0.25 + Vec	14.5	0.427885
0.25 + Vec	16.5	0.410812
0.25 + Vec	18.5	0.39574
0.25 + Vec	20.5	0.379114
0.25 + Vec	22.5	0.353854
0.25 + Vec	24.5	0.326871
0.25 + Vec	25.5	0.309852
0.25 + Vec	26.5	0.298764
0.25 + Vec	27.5	0.278212
0.25 + Vec	28.5	0.26318
0.25 + Vec	29.5	0.244084
0.25 + Vec	30.5	0.226868
0.25 + Vec	32.5	0.192345
0.25 + Vec	34.5	0.157213
0.25 + Vec	36.5	0.127157
0.25 + Vec	38.5	0.102126
0.25 + Vec	40.5	0.0808525
0.25 + Vec	44.5	0.0650312
0.25 + Vec	46.5	0.0630576
0.25 + Vec	48.5	0.0559981
0.25 + Vec	50.5	0.0525619
0.25 + Vec	52.5	0.0486095
0.25 + Vec	54.5	0.0492144
0.25 + Vec	56.5	0.0329183
0.25 + Vec	58.5	0.0335095
0.25 + Vec	-0.5	1
0.25 + Vec	0.5	0.994994
0.25 + Vec	1.5	0.91672
0.25 + Vec	2.5	0.877454
0.25 + Vec	3.5	0.835199
0.25 + Vec	4.5	0.790859
0.25 + Vec	5.5	0.742244
0.25 + Vec	6.5	0.688959
0.25 + Vec	8.5	0.601592
0.25 + Vec	10.5	0.537517
0.25 + Vec	12.5	0.494075
0.25 + Vec	14.5	0.461589
0.25 + Vec	16.5	0.442542
0.25 + Vec	18.5	0.417489
0.25 + Vec	20.5	0.39146
0.25 + Vec	22.5	0.352841
0.25 + Vec	24.5	0.316155
0.25 + Vec	25.5	0.289477
0.25 + Vec	26.5	0.265899
0.25 + Vec	27.5	0.238728
0.25 + Vec	28.5	0.221909
0.25 + Vec	29.5	0.201634
0.25 + Vec	30.5	0.18011
0.25 + Vec	32.5	0.142155
0.25 + Vec	34.5	0.112319
0.25 + Vec	36.5	0.0895736
0.25 + Vec	38.5	0.0703581
0.25 + Vec	40.5	0.0566893
0.25 + Vec	44.5	0.0448206
0.25 + Vec	46.5	0.039901
0.25 + Vec	48.5	0.0366782
0.25 + Vec	50.5	0.0346091
0.25 + Vec	52.5	0.0334935
0.25 + Vec	54.5	0.0332951
0.25 + Vec	56.5	0.0336408
0.25 + Vec	58.5	0.0336612
0.5 + Vec	-0.5	1
0.5 + Vec	0.5	0.99821
0.5 + Vec	1.5	0.901368
0.5 + Vec	2.5	0.862506
0.5 + Vec	3.5	0.834899
0.5 + Vec	4.5	0.797999
0.5 + Vec	5.5	0.740771
0.5 + Vec	6.5	0.692659
0.5 + Vec	8.5	0.599521
0.5 + Vec	10.5	0.536859
0.5 + Vec	12.5	0.509344
0.5 + Vec	14.5	0.49487
0.5 + Vec	16.5	0.491172
0.5 + Vec	18.5	0.504955
0.5 + Vec	20.5	0.513357
0.5 + Vec	22.5	0.524242
0.5 + Vec	24.5	0.532353
0.5 + Vec	25.5	0.544164
0.5 + Vec	26.5	0.548089
0.5 + Vec	27.5	0.552054
0.5 + Vec	28.5	0.557035
0.5 + Vec	29.5	0.560631
0.5 + Vec	30.5	0.559392
0.5 + Vec	32.5	0.55218
0.5 + Vec	34.5	0.531934
0.5 + Vec	36.5	0.496725
0.5 + Vec	38.5	0.440158
0.5 + Vec	40.5	0.36943
0.5 + Vec	44.5	0.216899
0.5 + Vec	46.5	0.144397
0.5 + Vec	48.5	0.0923915
0.5 + Vec	50.5	0.0602543
0.5 + Vec	52.5	0.0384926
0.5 + Vec	54.5	0.0278746
0.5 + Vec	56.5	0.0222455
0.5 + Vec	58.5	0.0187898
0.5 + Vec	-0.5	1
0.5 + Vec	0.5	0.98002
0.5 + Vec	1.5	0.892098
0.5 + Vec	2.5	0.851109
0.5 + Vec	3.5	0.82149
0.5 + Vec	4.5	0.780239
0.5 + Vec	5.5	0.740567
0.5 + Vec	6.5	0.681908
0.5 + Vec	8.5	0.582912
0.5 + Vec	10.5	0.525311
0.5 + Vec	12.5	0.491826
0.5 + Vec	14.5	0.467563
0.5 + Vec	16.5	0.464369
0.5 + Vec	18.5	0.469664
0.5 + Vec	20.5	0.485185
0.5 + Vec	22.5	0.4848
0.5 + Vec	24.5	0.496279
0.5 + Vec	25.5	0.501397
0.5 + Vec	26.5	0.503254
0.5 + Vec	27.5	0.504537
0.5 + Vec	28.5	0.504752
0.5 + Vec	29.5	0.504262
0.5 + Vec	30.5	0.497887
0.5 + Vec	32.5	0.490897
0.5 + Vec	34.5	0.474027
0.5 + Vec	36.5	0.44053
0.5 + Vec	38.5	0.392196
0.5 + Vec	40.5	0.329946
0.5 + Vec	44.5	0.195797
0.5 + Vec	46.5	0.13921
0.5 + Vec	48.5	0.0948791
0.5 + Vec	50.5	0.0654257
0.5 + Vec	52.5	0.0464597
0.5 + Vec	54.5	0.034535
0.5 + Vec	56.5	0.0276861
0.5 + Vec	58.5	0.02427
0.5 + Vec	-0.5	1
0.5 + Vec	0.5	1.02501
0.5 + Vec	1.5	0.95211
0.5 + Vec	2.5	0.884825
0.5 + Vec	3.5	0.850064
0.5 + Vec	4.5	0.800247
0.5 + Vec	5.5	0.755135
0.5 + Vec	6.5	0.697543
0.5 + Vec	8.5	0.599661
0.5 + Vec	10.5	0.538639
0.5 + Vec	12.5	0.496016
0.5 + Vec	14.5	0.474652
0.5 + Vec	16.5	0.484147
0.5 + Vec	18.5	0.478637
0.5 + Vec	20.5	0.499889
0.5 + Vec	22.5	0.520581
0.5 + Vec	24.5	0.538935
0.5 + Vec	25.5	0.542847
0.5 + Vec	26.5	0.547482
0.5 + Vec	27.5	0.557274
0.5 + Vec	28.5	0.568713
0.5 + Vec	29.5	0.568773
0.5 + Vec	30.5	0.566116
0.5 + Vec	32.5	0.548894
0.5 + Vec	34.5	0.527704
0.5 + Vec	36.5	0.486825
0.5 + Vec	38.5	0.428774
0.5 + Vec	40.5	0.368954
0.5 + Vec	44.5	0.23183
0.5 + Vec	46.5	0.165297
0.5 + Vec	48.5	0.115847
0.5 + Vec	50.5	0.0794781
0.5 + Vec	52.5	0.056901
0.5 + Vec	54.5	0.0444642
0.5 + Vec	56.5	0.0360118
0.5 + Vec	58.5	0.0294493
0.5 + Vec	-0.5	1
0.5 + Vec	0.5	0.976879
0.5 + Vec	1.5	0.907981
0.5 + Vec	2.5	0.866814
0.5 + Vec	3.5	0.830171
0.5 + Vec	4.5	0.799407
0.5 + Vec	5.5	0.755053
0.5 + Vec	6.5	0.696248
0.5 + Vec	8.5	0.614668
0.5 + Vec	10.5	0.557562
0.5 + Vec	12.5	0.528199
0.5 + Vec	14.5	0.512104
0.5 + Vec	16.5	0.512811
0.5 + Vec	18.5	0.515531
0.5 + Vec	20.5	0.512362
0.5 + Vec	22.5	0.521122
0.5 + Vec	24.5	0.539136
0.5 + Vec	25.5	0.540911
0.5 + Vec	26.5	0.551402
0.5 + Vec	27.5	0.553317
0.5 + Vec	28.5	0.555859
0.5 + Vec	29.5	0.554778
0.5 + Vec	30.5	0.563061
0.5 + Vec	32.5	0.557642
0.5 + Vec	34.5	0.557442
0.5 + Vec	36.5	0.539536
0.5 + Vec	38.5	0.50685
0.5 + Vec	40.5	0.460804
0.5 + Vec	44.5	0.339363
0.5 + Vec	46.5	0.25938
0.5 + Vec	48.5	0.186309
0.5 + Vec	50.5	0.127921
0.5 + Vec	52.5	0.0873294
0.5 + Vec	54.5	0.0586403
0.5 + Vec	56.5	0.0415445
0.5 + Vec	58.5	0.031775
0 + Asn	-0.5	1
0 + Asn	0.5	0.990438
0 + Asn	1.5	0.921934
0 + Asn	2.5	0.795422
0 + Asn	3.5	0.598439
0 + Asn	4.5	0.436268
0 + Asn	5.5	0.314476
0 + Asn	6.5	0.237113
0 + Asn	8.5	0.1338
0 + Asn	10.5	0.0816639
0 + Asn	12.5	0.0530585
0 + Asn	14.5	0.0381
0 + Asn	16.5	0.03047
0 + Asn	18.5	0.0260976
0 + Asn	20.5	0.0247078
0 + Asn	22.5	0.024682
0 + Asn	24.5	0.0240663
0 + Asn	25.5	0.0234908
0 + Asn	26.5	0.0231301
0 + Asn	27.5	0.024159
0 + Asn	28.5	0.023371
0 + Asn	29.5	0.0237096
0 + Asn	30.5	0.0235823
0 + Asn	32.5	0.0230321
0 + Asn	34.5	0.0234026
0 + Asn	36.5	0.0234467
0 + Asn	38.5	0.02371
0 + Asn	40.5	0.0254744
0 + Asn	44.5	0.0277873
0 + Asn	46.5	0.0280465
0 + Asn	48.5	0.0288243
0 + Asn	50.5	0.0302863
0 + Asn	52.5	0.0314326
0 + Asn	54.5	0.0322837
0 + Asn	56.5	0.033137
0 + Asn	58.5	0.033774
0 + Asn	-0.5	1
0 + Asn	0.5	1.02053
0 + Asn	1.5	0.938207
0 + Asn	2.5	0.816024
0 + Asn	3.5	0.623445
0 + Asn	4.5	0.454634
0 + Asn	5.5	0.342458
0 + Asn	6.5	0.251554
0 + Asn	8.5	0.135592
0 + Asn	10.5	0.0783571
0 + Asn	12.5	0.0531818
0 + Asn	14.5	0.0399963
0 + Asn	16.5	0.0353797
0 + Asn	18.5	0.0304058
0 + Asn	20.5	0.0267862
0 + Asn	22.5	0.0278846
0 + Asn	24.5	0.0261474
0 + Asn	25.5	0.0261452
0 + Asn	26.5	0.0258013
0 + Asn	27.5	0.0259544
0 + Asn	28.5	0.0262954
0 + Asn	29.5	0.0262504
0 + Asn	30.5	0.0250525
0 + Asn	32.5	0.025653
0 + Asn	34.5	0.0271322
0 + Asn	36.5	0.0263822
0 + Asn	38.5	0.026577
0 + Asn	40.5	0.0286361
0 + Asn	44.5	0.030963
0 + Asn	46.5	0.0305242
0 + Asn	48.5	0.0314618
0 + Asn	50.5	0.033228
0 + Asn	52.5	0.0339849
0 + Asn	54.5	0.0344351
0 + Asn	56.5	0.034875
0 + Asn	58.5	0.0362751
0 + Asn	-0.5	1
0 + Asn	0.5	0.955889
0 + Asn	1.5	0.852875
0 + Asn	2.5	0.714057
0 + Asn	3.5	0.528256
0 + Asn	4.5	0.383892
0 + Asn	5.5	0.284995
0 + Asn	6.5	0.214502
0 + Asn	8.5	0.12113
0 + Asn	10.5	0.0730777
0 + Asn	12.5	0.0485927
0 + Asn	14.5	0.0356711
0 + Asn	16.5	0.0293527
0 + Asn	18.5	0.0258679
0 + Asn	20.5	0.0238052
0 + Asn	22.5	0.0241113
0 + Asn	24.5	0.0231367
0 + Asn	25.5	0.0230623
0 + Asn	26.5	0.022943
0 + Asn	27.5	0.022913
0 + Asn	28.5	0.0225563
0 + Asn	29.5	0.0221617
0 + Asn	30.5	0.0226145
0 + Asn	32.5	0.0231223
0 + Asn	34.5	0.0240223
0 + Asn	36.5	0.0228737
0 + Asn	38.5	0.0239689
0 + Asn	40.5	0.0246559
0 + Asn	44.5	0.0270268
0 + Asn	46.5	0.0276331
0 + Asn	48.5	0.0288676
0 + Asn	50.5	0.0306838
0 + Asn	52.5	0.0309497
0 + Asn	54.5	0.0315041
0 + Asn	56.5	0.0323884
0 + Asn	58.5	0.0336419
0 + Asn	-0.5	1
0 + Asn	0.5	0.973914
0 + Asn	1.5	0.875209
0 + Asn	2.5	0.736695
0 + Asn	3.5	0.532189
0 + Asn	4.5	0.381822
0 + Asn	5.5	0.284221
0 + Asn	6.5	0.215615
0 + Asn	8.5	0.119668
0 + Asn	10.5	0.0727048
0 + Asn	12.5	0.048614
0 + Asn	14.5	0.0355756
0 + Asn	16.5	0.0306188
0 + Asn	18.5	0.0260197
0 + Asn	20.5	0.0239361
0 + Asn	22.5	0.0228236
0 + Asn	24.5	0.0224518
0 + Asn	25.5	0.0224647
0 + Asn	26.5	0.022323
0 + Asn	27.5	0.0229202
0 + Asn	28.5	0.0228793
0 + Asn	29.5	0.0226784
0 + Asn	30.5	0.0229248
0 + Asn	32.5	0.0228042
0 + Asn	34.5	0.0235121
0 + Asn	36.5	0.0237982
0 + Asn	38.5	0.0235086
0 + Asn	40.5	0.0238658
0 + Asn	44.5	0.0256353
0 + Asn	46.5	0.0256024
0 + Asn	48.5	0.02665
0 + Asn	50.5	0.0272424
0 + Asn	52.5	0.0285861
0 + Asn	54.5	0.0305241
0 + Asn	56.5	0.0317834
0 + Asn	58.5	0.0318335
0.25 + Asn	-0.5	1
0.25 + Asn	0.5	0.980975
0.25 + Asn	1.5	0.889642
0.25 + Asn	2.5	0.86171
0.25 + Asn	3.5	0.8281
0.25 + Asn	4.5	0.792845
0.25 + Asn	5.5	0.747684
0.25 + Asn	6.5	0.694808
0.25 + Asn	8.5	0.611154
0.25 + Asn	10.5	0.54547
0.25 + Asn	12.5	0.504062
0.25 + Asn	14.5	0.476275
0.25 + Asn	16.5	0.449609
0.25 + Asn	18.5	0.419403
0.25 + Asn	20.5	0.392459
0.25 + Asn	22.5	0.372372
0.25 + Asn	24.5	0.340983
0.25 + Asn	25.5	0.322677
0.25 + Asn	26.5	0.309282
0.25 + Asn	27.5	0.287779
0.25 + Asn	28.5	0.27164
0.25 + Asn	29.5	0.250564
0.25 + Asn	30.5	0.231754
0.25 + Asn	32.5	0.198144
0.25 + Asn	34.5	0.162206
0.25 + Asn	36.5	0.133746
0.25 + Asn	38.5	0.107567
0.25 + Asn	40.5	0.0863594
0.25 + Asn	44.5	0.0735954
0.25 + Asn	46.5	0.0630384
0.25 + Asn	48.5	0.0559236
0.25 + Asn	50.5	0.0519717
0.25 + Asn	52.5	0.0489814
0.25 + Asn	54.5	0.0487603
0.25 + Asn	56.5	0.0472502
0.25 + Asn	58.5	0.0476822
0.25 + Asn	-0.5	1
0.25 + Asn	0.5	1.00988
0.25 + Asn	1.5	0.931851
0.25 + Asn	2.5	0.888832
0.25 + Asn	3.5	0.835217
0.25 + Asn	4.5	0.802364
0.25 + Asn	5.5	0.746257
0.25 + Asn	6.5	0.680367
0.25 + Asn	8.5	0.605559
0.25 + Asn	10.5	0.533032
0.25 + Asn	12.5	0.494573
0.25 + Asn	14.5	0.451007
0.25 + Asn	16.5	0.4122
0.25 + Asn	18.5	0.386131
0.25 + Asn	20.5	0.351186
0.25 + Asn	22.5	0.314333
0.25 + Asn	24.5	0.281486
0.25 + Asn	25.5	0.260397
0.25 + Asn	26.5	0.24202
0.25 + Asn	27.5	0.220766
0.25 + Asn	28.5	0.206183
0.25 + Asn	29.5	0.192226
0.25 + Asn	30.5	0.176043
0.25 + Asn	32.5	0.147004
0.25 + Asn	34.5	0.122337
0.25 + Asn	36.5	0.101086
0.25 + Asn	38.5	0.0836074
0.25 + Asn	40.5	0.0676434
0.25 + Asn	44.5	0.0468257
0.25 + Asn	46.5	0.0406019
0.25 + Asn	48.5	0.0360174
0.25 + Asn	50.5	0.0337811
0.25 + Asn	52.5	0.0340004
0.25 + Asn	54.5	0.0332146
0.25 + Asn	56.5	0.0337649
0.25 + Asn	58.5	0.0339502
0.25 + Asn	-0.5	1
0.25 + Asn	0.5	1.01265
0.25 + Asn	1.5	0.903368
0.25 + Asn	2.5	0.853904
0.25 + Asn	3.5	0.816665
0.25 + Asn	4.5	0.790487
0.25 + Asn	5.5	0.743504
0.25 + Asn	6.5	0.686234
0.25 + Asn	8.5	0.595033
0.25 + Asn	10.5	0.520473
0.25 + Asn	12.5	0.472403
0.25 + Asn	14.5	0.431755
0.25 + Asn	16.5	0.39853
0.25 + Asn	18.5	0.379746
0.25 + Asn	20.5	0.355945
0.25 + Asn	22.5	0.327294
0.25 + Asn	24.5	0.306826
0.25 + Asn	25.5	0.293974
0.25 + Asn	26.5	0.283283
0.25 + Asn	27.5	0.265077
0.25 + Asn	28.5	0.254044
0.25 + Asn	29.5	0.241146
0.25 + Asn	30.5	0.226518
0.25 + Asn	32.5	0.195271
0.25 + Asn	34.5	0.168286
0.25 + Asn	36.5	0.144924
0.25 + Asn	38.5	0.121282
0.25 + Asn	40.5	0.101588
0.25 + Asn	44.5	0.0734103
0.25 + Asn	46.5	0.0615237
0.25 + Asn	48.5	0.0528231
0.25 + Asn	50.5	0.0473711
0.25 + Asn	52.5	0.0423954
0.25 + Asn	54.5	0.0400757
0.25 + Asn	56.5	0.0380132
0.25 + Asn	58.5	0.0361989
0.25 + Asn	-0.5	1
0.25 + Asn	0.5	0.977315
0.25 + Asn	1.5	0.9097
0.25 + Asn	2.5	0.85922
0.25 + Asn	3.5	0.825914
0.25 + Asn	4.5	0.789453
0.25 + Asn	5.5	0.731034
0.25 + Asn	6.5	0.678213
0.25 + Asn	8.5	0.586248
0.25 + Asn	10.5	0.51059
0.25 + Asn	12.5	0.466734
0.25 + Asn	14.5	0.434213
0.25 + Asn	16.5	0.4004
0.25 + Asn	18.5	0.37555
0.25 + Asn	20.5	0.344285
0.25 + Asn	22.5	0.315167
0.25 + Asn	24.5	0.284566
0.25 + Asn	25.5	0.271712
0.25 + Asn	26.5	0.251945
0.25 + Asn	27.5	0.234955
0.25 + Asn	28.5	0.22146
0.25 + Asn	29.5	0.206285
0.25 + Asn	30.5	0.195932
0.25 + Asn	32.5	0.170447
0.25 + Asn	34.5	0.144813
0.25 + Asn	36.5	0.121071
0.25 + Asn	38.5	0.099053
0.25 + Asn	40.5	0.0836941
0.25 + Asn	44.5	0.060566
0.25 + Asn	46.5	0.0546666
0.25 + Asn	48.5	0.0475957
0.25 + Asn	50.5	0.0438465
0.25 + Asn	52.5	0.0410821
0.25 + Asn	54.5	0.0388468
0.25 + Asn	56.5	0.0365192
0.25 + Asn	58.5	0.035401
0.5 + Asn	-0.5	1
0.5 + Asn	0.5	0.997731
0.5 + Asn	1.5	0.928181
0.5 + Asn	2.5	0.881727
0.5 + Asn	3.5	0.859129
0.5 + Asn	4.5	0.827861
0.5 + Asn	5.5	0.773501
0.5 + Asn	6.5	0.721667
0.5 + Asn	8.5	0.650437
0.5 + Asn	10.5	0.599709
0.5 + Asn	12.5	0.57688
0.5 + Asn	14.5	0.561928
0.5 + Asn	16.5	0.567122
0.5 + Asn	18.5	0.588467
0.5 + Asn	20.5	0.591879
0.5 + Asn	22.5	0.60542
0.5 + Asn	24.5	0.613858
0.5 + Asn	25.5	0.6173
0.5 + Asn	26.5	0.621013
0.5 + Asn	27.5	0.622591
0.5 + Asn	28.5	0.629924
0.5 + Asn	29.5	0.635557
0.5 + Asn	30.5	0.636431
0.5 + Asn	32.5	0.625326
0.5 + Asn	34.5	0.621129
0.5 + Asn	36.5	0.596503
0.5 + Asn	38.5	0.561569
0.5 + Asn	40.5	0.515414
0.5 + Asn	44.5	0.39975
0.5 + Asn	46.5	0.327014
0.5 + Asn	48.5	0.248831
0.5 + Asn	50.5	0.182733
0.5 + Asn	52.5	0.133248
0.5 + Asn	54.5	0.0975103
0.5 + Asn	56.5	0.0707101
0.5 + Asn	58.5	0.053825
0.5 + Asn	-0.5	1
0.5 + Asn	0.5	0.988604
0.5 + Asn	1.5	0.896351
0.5 + Asn	2.5	0.847497
0.5 + Asn	3.5	0.823553
0.5 + Asn	4.5	0.797456
0.5 + Asn	5.5	0.753314
0.5 + Asn	6.5	0.70891
0.5 + Asn	8.5	0.627969
0.5 + Asn	10.5	0.569431
0.5 + Asn	12.5	0.546559
0.5 + Asn	14.5	0.527462
0.5 + Asn	16.5	0.523674
0.5 + Asn	18.5	0.525725
0.5 + Asn	20.5	0.530681
0.5 + Asn	22.5	0.544491
0.5 + Asn	24.5	0.555148
0.5 + Asn	25.5	0.563947
0.5 + Asn	26.5	0.572036
0.5 + Asn	27.5	0.573362
0.5 + Asn	28.5	0.580516
0.5 + Asn	29.5	0.577599
0.5 + Asn	30.5	0.582885
0.5 + Asn	32.5	0.568859
0.5 + Asn	34.5	0.551215
0.5 + Asn	36.5	0.533665
0.5 + Asn	38.5	0.506662
0.5 + Asn	40.5	0.459952
0.5 + Asn	44.5	0.353576
0.5 + Asn	46.5	0.287303
0.5 + Asn	48.5	0.22878
0.5 + Asn	50.5	0.175016
0.5 + Asn	52.5	0.133139
0.5 + Asn	54.5	0.0987426
0.5 + Asn	56.5	0.073225
0.5 + Asn	58.5	0.0551247
0.5 + Asn	-0.5	1
0.5 + Asn	0.5	0.954209
0.5 + Asn	1.5	0.864581
0.5 + Asn	2.5	0.828102
0.5 + Asn	3.5	0.81181
0.5 + Asn	4.5	0.778467
0.5 + Asn	5.5	0.742032
0.5 + Asn	6.5	0.698862
0.5 + Asn	8.5	0.644672
0.5 + Asn	10.5	0.589131
0.5 + Asn	12.5	0.555172
0.5 + Asn	14.5	0.553278
0.5 + Asn	16.5	0.566181
0.5 + Asn	18.5	0.574982
0.5 + Asn	20.5	0.583867
0.5 + Asn	22.5	0.589442
0.5 + Asn	24.5	0.612058
0.5 + Asn	25.5	0.615156
0.5 + Asn	26.5	0.618395
0.5 + Asn	27.5	0.619009
0.5 + Asn	28.5	0.623017
0.5 + Asn	29.5	0.61818
0.5 + Asn	30.5	0.619906
0.5 + Asn	32.5	0.617952
0.5 + Asn	34.5	0.601318
0.5 + Asn	36.5	0.575986
0.5 + Asn	38.5	0.545882
0.5 + Asn	40.5	0.50797
0.5 + Asn	44.5	0.414618
0.5 + Asn	46.5	0.34265
0.5 + Asn	48.5	0.276999
0.5 + Asn	50.5	0.21037
0.5 + Asn	52.5	0.15487
0.5 + Asn	54.5	0.110473
0.5 + Asn	56.5	0.0821509
0.5 + Asn	58.5	0.0633543
