# Supplementary material for: An engineered biosensor enables dynamic aspartate measurements in living cells
Source: eLife. 2024 Feb 23;12:RP90024. doi: 10.7554/eLife.90024 (PMC10942590; doi:10.7554/eLife.90024)
Supplement: Figure 3—figure supplement 1—source data 1. [file elife-90024-fig3-figsupp1-data1.xlsx]

## Sheet: 3S1A
Drug	Drug conc. (nM)	Intracellular Glu (µM)	GFP/Nuc-RFP (AU)
Rotenone	0	15339.3	6.18295
Rotenone	3.75	16816.4	5.32039
Rotenone	7.5	16611.6	5.35878
Rotenone	15	18916.8	4.29335
Rotenone	30	19992.2	2.99351
Rotenone	60	21301.1	2.50157
Rotenone	0	14811.6	6.16521
Rotenone	3.75	16916.7	5.37035
Rotenone	7.5	15572.2	4.94638
Rotenone	15	19794	3.9858
Rotenone	30	17658.1	3.28471
Rotenone	60	19502.4	2.36459
Rotenone	0	15264.1	6.02394
Rotenone	3.75	14847.4	5.41774
Rotenone	7.5	15417.7	4.91703
Rotenone	15	18275.9	4.04906
Rotenone	30	18011	3.10648
Rotenone	60	19677.1	2.37408
Antimycin A	5000	28661	0.751261
Rotenone	60 + Pyr	17720.9	5.00039
Antimycin A	5000	29316.2	0.720152
Rotenone	60 + Pyr	20270	4.63246
Antimycin A	5000	31408.9	0.699383
Rotenone	60 + Pyr	15548.6	4.57178
Metformin	0	17482.8	7.08881
Metformin	250000	18544.1	7.28137
Metformin	500000	17538.9	6.75643
Metformin	1000000	20114.5	5.8787
Metformin	2000000	23490.3	4.29149
Metformin	0	17570.4	7.28576
Metformin	250000	17725.1	6.66509
Metformin	500000	17242.1	6.66762
Metformin	1000000	24951	5.67715
Metformin	2000000	19980.2	4.2491
Metformin	0	16735	6.99182
Metformin	250000	16916.4	7.08081
Metformin	500000	17038.7	6.62566
Metformin	1000000	20568.5	5.42746
Metformin	2000000	21831.5	4.33717

## Sheet: 3S1B
Rotenone (nM)	Intracellular Glu (µM)	GFP/RFP (AU)
0	23876.9	9.94771
12.5	25967.1	6.84366
25	26100	5.59108
50	29028.1	3.60731
100	29580.3	2.96745
100 + Pyr	26915.8	4.5415
0	22702.5	8.40646
12.5	23617.4	6.05109
25	23240.9	4.70193
50	26097.4	3.53625
100	29694.1	2.87996
100 + Pyr	24792.8	4.05614
0	21442.3	8.5022
12.5	23036.8	6.37107
25	24600.9	4.95667
50	29219.4	3.39867
100	23783.1	2.75937
100 + Pyr	27474.2	4.25635

## Sheet: 3S1C
Drug	Drug conc. (nM)	Intracellular Glu (µM)	GFP/Nuc-RFP (AU)
Rotenone	0	22529.6	28.3356
Rotenone	12.5	21319.5	14.0887
Rotenone	50	25700.3	7.5965
Rotenone	100	27714.7	7.43326
Rotenone	200	26533.6	7.14702
Rotenone	0	21878.6	28.9107
Rotenone	12.5	21312	12.8845
Rotenone	25	20943.2	8.88161
Rotenone	50	29561.8	7.02878
Rotenone	100	23468.6	6.7264
Rotenone	200	25350.7	7.40829
Rotenone	0	21969.7	27.9736
Rotenone	12.5	19053.8	11.961
Rotenone	25	20628.1	8.5386
Rotenone	50	25965.8	7.59812
Rotenone	100	23215.2	6.98671
Rotenone	200	24806.2	7.1701
Metformin	500000	27671.9	30.9104
Metformin	1000000	26784.4	19.8708
Metformin	2000000	27692.8	12.0507
Metformin	4000000	30464.2	8.26084
Rotenone	200 + Pyr	40347.5	33.8332
Metformin	500000	23997.9	28.9589
Metformin	1000000	25259.9	20.7665
Metformin	2000000	26154.3	11.1195
Metformin	4000000	26571.5	8.41505
Rotenone	200 + Pyr	30652.2	34.0019
Metformin	500000	27390.6	30.7134
Metformin	1000000	22359.5	22.2188
Metformin	2000000	26505.9	11.5002
Metformin	4000000	27110.9	8.69759
Rotenone	200 + Pyr	28909.8	34.2487
