# Supplementary material for: An engineered biosensor enables dynamic aspartate measurements in living cells
Source: eLife. 2024 Feb 23;12:RP90024. doi: 10.7554/eLife.90024 (PMC10942590; doi:10.7554/eLife.90024)
Supplement: Supplementary file 2. [file elife-90024-supp2.xlsx]

## Sheet: Sample key
Filename	Cell line	Drug	Drug conc (nM)	Rescue
KD030323_030323_A01	H1299 Nuc-RFP Asp-sens	Rotenone	0	None
KD030323_030323_A02	H1299 Nuc-RFP Asp-sens	Rotenone	3.75	None
KD030323_030323_A03	H1299 Nuc-RFP Asp-sens	Rotenone	7.5	None
KD030323_030323_A04	H1299 Nuc-RFP Asp-sens	Rotenone	15	None
KD030323_030323_A05	H1299 Nuc-RFP Asp-sens	Rotenone	30	None
KD030323_030323_A06	H1299 Nuc-RFP Asp-sens	Rotenone	60	None
KD030323_030323_A07	H1299 Nuc-RFP Asp-sens	Rotenone	0	None
KD030323_030323_A08	H1299 Nuc-RFP Asp-sens	Rotenone	3.75	None
KD030323_030323_A09	H1299 Nuc-RFP Asp-sens	Rotenone	7.5	None
KD030323_030323_A10	H1299 Nuc-RFP Asp-sens	Rotenone	15	None
KD030323_030323_A11	H1299 Nuc-RFP Asp-sens	Rotenone	30	None
KD030323_030323_A12	H1299 Nuc-RFP Asp-sens	Rotenone	60	None
KD030323_030323_A13	H1299 Nuc-RFP Asp-sens	Rotenone	0	None
KD030323_030323_A14	H1299 Nuc-RFP Asp-sens	Rotenone	3.75	None
KD030323_030323_A15	H1299 Nuc-RFP Asp-sens	Rotenone	7.5	None
KD030323_030323_A16	H1299 Nuc-RFP Asp-sens	Rotenone	15	None
KD030323_030323_A17	H1299 Nuc-RFP Asp-sens	Rotenone	30	None
KD030323_030323_A18	H1299 Nuc-RFP Asp-sens	Rotenone	60	None
KD030323_030323_B01	H1299 Nuc-RFP Asp-sens	Antimycin A	5000	None
KD030323_030323_B02	H1299 Nuc-RFP Asp-sens	Rotenone	60	2 mM Pyr
KD030323_030323_B03	H1299 Nuc-RFP Asp-sens	Antimycin A	5000	None
KD030323_030323_B04	H1299 Nuc-RFP Asp-sens	Rotenone	60	2 mM Pyr
KD030323_030323_B05	H1299 Nuc-RFP Asp-sens	Antimycin A	5000	None
KD030323_030323_B06	H1299 Nuc-RFP Asp-sens	Rotenone	60	2 mM Pyr
KD030323_030323_C01	HT1080 Nuc-RFP Asp-sens	Rotenone	0	None
KD030323_030323_C02	HT1080 Nuc-RFP Asp-sens	Rotenone	12.5	None
KD030323_030323_C04	HT1080 Nuc-RFP Asp-sens	Rotenone	50	None
KD030323_030323_C05	HT1080 Nuc-RFP Asp-sens	Rotenone	100	None
KD030323_030323_C06	HT1080 Nuc-RFP Asp-sens	Rotenone	200	None
KD030323_030323_C07	HT1080 Nuc-RFP Asp-sens	Rotenone	0	None
KD030323_030323_C08	HT1080 Nuc-RFP Asp-sens	Rotenone	12.5	None
KD030323_030323_C09	HT1080 Nuc-RFP Asp-sens	Rotenone	25	None
KD030323_030323_C10	HT1080 Nuc-RFP Asp-sens	Rotenone	50	None
KD030323_030323_C11	HT1080 Nuc-RFP Asp-sens	Rotenone	100	None
KD030323_030323_C12	HT1080 Nuc-RFP Asp-sens	Rotenone	200	None
KD030323_030323_C13	HT1080 Nuc-RFP Asp-sens	Rotenone	0	None
KD030323_030323_C14	HT1080 Nuc-RFP Asp-sens	Rotenone	12.5	None
KD030323_030323_C15	HT1080 Nuc-RFP Asp-sens	Rotenone	25	None
KD030323_030323_C16	HT1080 Nuc-RFP Asp-sens	Rotenone	50	None
KD030323_030323_C17	HT1080 Nuc-RFP Asp-sens	Rotenone	100	None
KD030323_030323_C18	HT1080 Nuc-RFP Asp-sens	Rotenone	200	None
KD030323_030323_D01	HT1080 Nuc-RFP Asp-sens	Metformin	500000	None
KD030323_030323_D02	HT1080 Nuc-RFP Asp-sens	Metformin	1000000	None
KD030323_030323_D03	HT1080 Nuc-RFP Asp-sens	Metformin	2000000	None
KD030323_030323_D04	HT1080 Nuc-RFP Asp-sens	Metformin	4000000	None
KD030323_030323_D05	HT1080 Nuc-RFP Asp-sens	Rotenone	200	2 mM Pyr
KD030323_030323_D06	HT1080 Nuc-RFP Asp-sens	Metformin	500000	None
KD030323_030323_D07	HT1080 Nuc-RFP Asp-sens	Metformin	1000000	None
KD030323_030323_D08	HT1080 Nuc-RFP Asp-sens	Metformin	2000000	None
KD030323_030323_D09	HT1080 Nuc-RFP Asp-sens	Metformin	4000000	None
KD030323_030323_D10	HT1080 Nuc-RFP Asp-sens	Rotenone	200	2 mM Pyr
KD030323_030323_D11	HT1080 Nuc-RFP Asp-sens	Metformin	500000	None
KD030323_030323_D12	HT1080 Nuc-RFP Asp-sens	Metformin	1000000	None
KD030323_030323_D13	HT1080 Nuc-RFP Asp-sens	Metformin	2000000	None
KD030323_030323_D14	HT1080 Nuc-RFP Asp-sens	Metformin	4000000	None
KD030323_030323_D15	HT1080 Nuc-RFP Asp-sens	Rotenone	200	2 mM Pyr
KD030323_030323_E01	H1299 Nuc-RFP Asp-sens	Metformin	0	None
KD030323_030323_E02	H1299 Nuc-RFP Asp-sens	Metformin	250000	None
KD030323_030323_E03	H1299 Nuc-RFP Asp-sens	Metformin	500000	None
KD030323_030323_E04	H1299 Nuc-RFP Asp-sens	Metformin	1000000	None
KD030323_030323_E05	H1299 Nuc-RFP Asp-sens	Metformin	2000000	None
KD030323_030323_E06	H1299 Nuc-RFP Asp-sens	AOA	1000000	None
KD030323_030323_E07	H1299 Nuc-RFP Asp-sens	Metformin	0	None
KD030323_030323_E08	H1299 Nuc-RFP Asp-sens	Metformin	250000	None
KD030323_030323_E09	H1299 Nuc-RFP Asp-sens	Metformin	500000	None
KD030323_030323_E10	H1299 Nuc-RFP Asp-sens	Metformin	1000000	None
KD030323_030323_E11	H1299 Nuc-RFP Asp-sens	Metformin	2000000	None
KD030323_030323_E12	H1299 Nuc-RFP Asp-sens	AOA	1000000	None
KD030323_030323_E13	H1299 Nuc-RFP Asp-sens	Metformin	0	None
KD030323_030323_E14	H1299 Nuc-RFP Asp-sens	Metformin	250000	None
KD030323_030323_E15	H1299 Nuc-RFP Asp-sens	Metformin	500000	None
KD030323_030323_E16	H1299 Nuc-RFP Asp-sens	Metformin	1000000	None
KD030323_030323_E17	H1299 Nuc-RFP Asp-sens	Metformin	2000000	None
KD030323_030323_E18	H1299 Nuc-RFP Asp-sens	AOA	1000000	None
KD030323_030323_F01	293t Asp-sens-RFP	Rotenone	0	None
KD030323_030323_F02	293t Asp-sens-RFP	Rotenone	12.5	None
KD030323_030323_F03	293t Asp-sens-RFP	Rotenone	25	None
KD030323_030323_F04	293t Asp-sens-RFP	Rotenone	50	None
KD030323_030323_F05	293t Asp-sens-RFP	Rotenone	100	None
KD030323_030323_F06	293t Asp-sens-RFP	Rotenone	100	2 mM Pyr
KD030323_030323_F07	293t Asp-sens-RFP	Rotenone	0	None
KD030323_030323_F08	293t Asp-sens-RFP	Rotenone	12.5	None
KD030323_030323_F09	293t Asp-sens-RFP	Rotenone	25	None
KD030323_030323_F10	293t Asp-sens-RFP	Rotenone	50	None
KD030323_030323_F11	293t Asp-sens-RFP	Rotenone	100	None
KD030323_030323_F12	293t Asp-sens-RFP	Rotenone	100	2 mM Pyr
KD030323_030323_F13	293t Asp-sens-RFP	Rotenone	0	None
KD030323_030323_F14	293t Asp-sens-RFP	Rotenone	12.5	None
KD030323_030323_F15	293t Asp-sens-RFP	Rotenone	25	None
KD030323_030323_F16	293t Asp-sens-RFP	Rotenone	50	None
KD030323_030323_F17	293t Asp-sens-RFP	Rotenone	100	None
KD030323_030323_F18	293t Asp-sens-RFP	Rotenone	100	2 mM Pyr

## Sheet: Aspartate neg
Compound	RT	Filename	Area	Formula	Response Ratio	ISTD Response
Aspartate neg	10.38	KD030323_030323_A01	1786204281	C4H7NO4	15.126	118092020
Aspartate neg	10.38	KD030323_030323_A02	1489563155	C4H7NO4	11.612	128272803
Aspartate neg	10.38	KD030323_030323_A03	1164415513	C4H7NO4	8.216	141723000
Aspartate neg	10.38	KD030323_030323_A04	904609085	C4H7NO4	5.759	157078761
Aspartate neg	10.38	KD030323_030323_A05	573786266	C4H7NO4	3.422	167675648
Aspartate neg	10.38	KD030323_030323_A06	398916843	C4H7NO4	2.181	182881690
Aspartate neg	10.38	KD030323_030323_A07	1875600726	C4H7NO4	15	125042595
Aspartate neg	10.38	KD030323_030323_A08	1454063481	C4H7NO4	11.547	125922658
Aspartate neg	10.38	KD030323_030323_A09	1134209176	C4H7NO4	7.923	143154727
Aspartate neg	10.38	KD030323_030323_A10	947557849	C4H7NO4	6.042	156834608
Aspartate neg	10.38	KD030323_030323_A11	524496023	C4H7NO4	3.06	171399510
Aspartate neg	10.38	KD030323_030323_A12	335039334	C4H7NO4	1.954	171455307
Aspartate neg	10.38	KD030323_030323_A13	1875572002	C4H7NO4	15.574	120426987
Aspartate neg	10.38	KD030323_030323_A14	1380616650	C4H7NO4	10.345	133457779
Aspartate neg	10.38	KD030323_030323_A15	1079308328	C4H7NO4	7.701	140152859
Aspartate neg	10.38	KD030323_030323_A16	864778219	C4H7NO4	5.622	153808744
Aspartate neg	10.38	KD030323_030323_A17	456841727	C4H7NO4	2.914	156751401
Aspartate neg	10.38	KD030323_030323_A18	317482313	C4H7NO4	1.906	166558974
Aspartate neg	10.38	KD030323_030323_B01	60750317	C4H7NO4	0.374	162523649
Aspartate neg	10.38	KD030323_030323_B02	1370495998	C4H7NO4	10.562	129755318
Aspartate neg	10.38	KD030323_030323_B03	52769301	C4H7NO4	0.356	148215355
Aspartate neg	10.38	KD030323_030323_B04	1550469548	C4H7NO4	11.699	132531645
Aspartate neg	10.38	KD030323_030323_B05	67210950	C4H7NO4	0.402	167038214
Aspartate neg	10.38	KD030323_030323_B06	1224140165	C4H7NO4	9.34	131058321
Aspartate neg	10.38	KD030323_030323_C01	200917876	C4H7NO4	2.658	75601070
Aspartate neg	10.38	KD030323_030323_C02	76224597	C4H7NO4	0.946	80536752
Aspartate neg	10.38	KD030323_030323_C03	40906500	C4H7NO4	0.512	79956092
Aspartate neg	10.38	KD030323_030323_C04	31980777	C4H7NO4	0.382	83820894
Aspartate neg	10.38	KD030323_030323_C05	26655965	C4H7NO4	0.334	79859789
Aspartate neg	10.38	KD030323_030323_C06	23308552	C4H7NO4	0.275	84666647
Aspartate neg	10.38	KD030323_030323_C07	188367952	C4H7NO4	2.539	74202092
Aspartate neg	10.38	KD030323_030323_C08	68166031	C4H7NO4	0.889	76665665
Aspartate neg	10.38	KD030323_030323_C09	38786620	C4H7NO4	0.469	82736368
Aspartate neg	10.38	KD030323_030323_C10	33695156	C4H7NO4	0.431	78110795
Aspartate neg	10.38	KD030323_030323_C11	23530133	C4H7NO4	0.278	84638231
Aspartate neg	10.38	KD030323_030323_C12	23162592	C4H7NO4	0.267	86620850
Aspartate neg	10.38	KD030323_030323_C13	183622744	C4H7NO4	2.517	72941831
Aspartate neg	10.38	KD030323_030323_C14	59802333	C4H7NO4	0.762	78492855
Aspartate neg	10.38	KD030323_030323_C15	39135659	C4H7NO4	0.487	80405398
Aspartate neg	10.38	KD030323_030323_C16	31449839	C4H7NO4	0.388	81007779
Aspartate neg	10.38	KD030323_030323_C17	22494187	C4H7NO4	0.265	84786378
Aspartate neg	10.38	KD030323_030323_C18	22813061	C4H7NO4	0.266	85711889
Aspartate neg	10.38	KD030323_030323_D01	177295289	C4H7NO4	2.434	72843657
Aspartate neg	10.38	KD030323_030323_D02	93388868	C4H7NO4	1.262	74006199
Aspartate neg	10.38	KD030323_030323_D03	34491577	C4H7NO4	0.45	76633413
Aspartate neg	10.38	KD030323_030323_D04	23770320	C4H7NO4	0.321	74105142
Aspartate neg	10.38	KD030323_030323_D05	311099785	C4H7NO4	5.407	57534115
Aspartate neg	10.38	KD030323_030323_D06	151151122	C4H7NO4	2.169	69695339
Aspartate neg	10.38	KD030323_030323_D07	87001157	C4H7NO4	1.26	69045013
Aspartate neg	10.38	KD030323_030323_D08	35151390	C4H7NO4	0.462	76150300
Aspartate neg	10.38	KD030323_030323_D09	22338242	C4H7NO4	0.28	79907679
Aspartate neg	10.38	KD030323_030323_D10	259761215	C4H7NO4	4.142	62709328
Aspartate neg	10.38	KD030323_030323_D11	169982985	C4H7NO4	2.405	70673035
Aspartate neg	10.38	KD030323_030323_D12	73990934	C4H7NO4	1.003	73774611
Aspartate neg	10.38	KD030323_030323_D13	35423518	C4H7NO4	0.46	77069796
Aspartate neg	10.38	KD030323_030323_D14	23284068	C4H7NO4	0.299	77799775
Aspartate neg	10.38	KD030323_030323_D15	247048188	C4H7NO4	3.979	62084020
Aspartate neg	10.38	KD030323_030323_E01	1821453253	C4H7NO4	16.404	111034278
Aspartate neg	10.38	KD030323_030323_E02	1706784903	C4H7NO4	14.441	118192418
Aspartate neg	10.38	KD030323_030323_E03	1387318539	C4H7NO4	11.167	124230661
Aspartate neg	10.38	KD030323_030323_E04	1054659933	C4H7NO4	8.272	127504587
Aspartate neg	10.38	KD030323_030323_E05	622777792	C4H7NO4	4.814	129355454
Aspartate neg	10.38	KD030323_030323_E06	1268643104	C4H7NO4	10.774	117754933
Aspartate neg	10.38	KD030323_030323_E07	1710125759	C4H7NO4	16.403	104254013
Aspartate neg	10.38	KD030323_030323_E08	1563429059	C4H7NO4	13.907	112417479
Aspartate neg	10.38	KD030323_030323_E09	1254494265	C4H7NO4	11.051	113514249
Aspartate neg	10.38	KD030323_030323_E10	1247269099	C4H7NO4	10.284	121278468
Aspartate neg	10.38	KD030323_030323_E11	528385660	C4H7NO4	3.981	132729143
Aspartate neg	10.38	KD030323_030323_E12	1251534927	C4H7NO4	10.542	118722621
Aspartate neg	10.38	KD030323_030323_E13	1756445208	C4H7NO4	16.108	109038919
Aspartate neg	10.38	KD030323_030323_E14	1445199327	C4H7NO4	13.166	109770646
Aspartate neg	10.38	KD030323_030323_E15	1284367687	C4H7NO4	11.058	116152042
Aspartate neg	10.38	KD030323_030323_E16	993097360	C4H7NO4	8.717	113926749
Aspartate neg	10.38	KD030323_030323_E17	507359167	C4H7NO4	3.901	130052055
Aspartate neg	10.38	KD030323_030323_E18	1140966687	C4H7NO4	9.985	114272571
Aspartate neg	10.38	KD030323_030323_F01	993424145	C4H7NO4	6.925	143444823
Aspartate neg	10.38	KD030323_030323_F02	615178033	C4H7NO4	3.924	156768607
Aspartate neg	10.38	KD030323_030323_F03	488450140	C4H7NO4	2.891	168941861
Aspartate neg	10.38	KD030323_030323_F04	394993387	C4H7NO4	2.375	166294566
Aspartate neg	10.38	KD030323_030323_F05	335517026	C4H7NO4	1.761	190521976
Aspartate neg	10.38	KD030323_030323_F06	437509109	C4H7NO4	2.883	151733073
Aspartate neg	10.38	KD030323_030323_F07	901413806	C4H7NO4	6.423	140336908
Aspartate neg	10.38	KD030323_030323_F08	566397975	C4H7NO4	3.458	163782723
Aspartate neg	10.38	KD030323_030323_F09	435023993	C4H7NO4	2.601	167228081
Aspartate neg	10.38	KD030323_030323_F10	373861616	C4H7NO4	2.1	178022970
Aspartate neg	10.38	KD030323_030323_F11	350745645	C4H7NO4	1.817	192998068
Aspartate neg	10.38	KD030323_030323_F12	422153011	C4H7NO4	2.796	151005562
Aspartate neg	10.38	KD030323_030323_F13	876427102	C4H7NO4	5.942	147486337
Aspartate neg	10.38	KD030323_030323_F14	624856605	C4H7NO4	3.527	177160997
Aspartate neg	10.38	KD030323_030323_F15	489785542	C4H7NO4	2.75	178100132
Aspartate neg	10.38	KD030323_030323_F16	464053665	C4H7NO4	2.494	186047543
Aspartate neg	10.38	KD030323_030323_F17	276510140	C4H7NO4	1.458	189604423
Aspartate neg	10.38	KD030323_030323_F18	491395647	C4H7NO4	3.211	153019759

## Sheet: Aspartate U-13C, U-15N neg
Compound	RT	Filename	Area	Formula	Response Ratio	ISTD Response
Aspartate U-13C, U-15N neg	10.38	KD030323_030323_A01	118092020	[13]C4H7[15]NO4	0	0
Aspartate U-13C, U-15N neg	10.38	KD030323_030323_A02	128272803	[13]C4H7[15]NO4	0	0
Aspartate U-13C, U-15N neg	10.38	KD030323_030323_A03	141723000	[13]C4H7[15]NO4	0	0
Aspartate U-13C, U-15N neg	10.38	KD030323_030323_A04	157078761	[13]C4H7[15]NO4	0	0
Aspartate U-13C, U-15N neg	10.38	KD030323_030323_A05	167675648	[13]C4H7[15]NO4	0	0
Aspartate U-13C, U-15N neg	10.38	KD030323_030323_A06	182881690	[13]C4H7[15]NO4	0	0
Aspartate U-13C, U-15N neg	10.38	KD030323_030323_A07	125042595	[13]C4H7[15]NO4	0	0
Aspartate U-13C, U-15N neg	10.38	KD030323_030323_A08	125922658	[13]C4H7[15]NO4	0	0
Aspartate U-13C, U-15N neg	10.38	KD030323_030323_A09	143154727	[13]C4H7[15]NO4	0	0
Aspartate U-13C, U-15N neg	10.38	KD030323_030323_A10	156834608	[13]C4H7[15]NO4	0	0
Aspartate U-13C, U-15N neg	10.38	KD030323_030323_A11	171399510	[13]C4H7[15]NO4	0	0
Aspartate U-13C, U-15N neg	10.38	KD030323_030323_A12	171455307	[13]C4H7[15]NO4	0	0
Aspartate U-13C, U-15N neg	10.38	KD030323_030323_A13	120426987	[13]C4H7[15]NO4	0	0
Aspartate U-13C, U-15N neg	10.38	KD030323_030323_A14	133457779	[13]C4H7[15]NO4	0	0
Aspartate U-13C, U-15N neg	10.38	KD030323_030323_A15	140152859	[13]C4H7[15]NO4	0	0
Aspartate U-13C, U-15N neg	10.38	KD030323_030323_A16	153808744	[13]C4H7[15]NO4	0	0
Aspartate U-13C, U-15N neg	10.38	KD030323_030323_A17	156751401	[13]C4H7[15]NO4	0	0
Aspartate U-13C, U-15N neg	10.38	KD030323_030323_A18	166558974	[13]C4H7[15]NO4	0	0
Aspartate U-13C, U-15N neg	10.38	KD030323_030323_B01	162523649	[13]C4H7[15]NO4	0	0
Aspartate U-13C, U-15N neg	10.38	KD030323_030323_B02	129755318	[13]C4H7[15]NO4	0	0
Aspartate U-13C, U-15N neg	10.38	KD030323_030323_B03	148215355	[13]C4H7[15]NO4	0	0
Aspartate U-13C, U-15N neg	10.38	KD030323_030323_B04	132531645	[13]C4H7[15]NO4	0	0
Aspartate U-13C, U-15N neg	10.38	KD030323_030323_B05	167038214	[13]C4H7[15]NO4	0	0
Aspartate U-13C, U-15N neg	10.38	KD030323_030323_B06	131058321	[13]C4H7[15]NO4	0	0
Aspartate U-13C, U-15N neg	10.38	KD030323_030323_C01	75601070	[13]C4H7[15]NO4	0	0
Aspartate U-13C, U-15N neg	10.38	KD030323_030323_C02	80536752	[13]C4H7[15]NO4	0	0
Aspartate U-13C, U-15N neg	10.38	KD030323_030323_C03	79956092	[13]C4H7[15]NO4	0	0
Aspartate U-13C, U-15N neg	10.38	KD030323_030323_C04	83820894	[13]C4H7[15]NO4	0	0
Aspartate U-13C, U-15N neg	10.38	KD030323_030323_C05	79859789	[13]C4H7[15]NO4	0	0
Aspartate U-13C, U-15N neg	10.38	KD030323_030323_C06	84666647	[13]C4H7[15]NO4	0	0
Aspartate U-13C, U-15N neg	10.38	KD030323_030323_C07	74202092	[13]C4H7[15]NO4	0	0
Aspartate U-13C, U-15N neg	10.38	KD030323_030323_C08	76665665	[13]C4H7[15]NO4	0	0
Aspartate U-13C, U-15N neg	10.38	KD030323_030323_C09	82736368	[13]C4H7[15]NO4	0	0
Aspartate U-13C, U-15N neg	10.38	KD030323_030323_C10	78110795	[13]C4H7[15]NO4	0	0
Aspartate U-13C, U-15N neg	10.38	KD030323_030323_C11	84638231	[13]C4H7[15]NO4	0	0
Aspartate U-13C, U-15N neg	10.38	KD030323_030323_C12	86620850	[13]C4H7[15]NO4	0	0
Aspartate U-13C, U-15N neg	10.38	KD030323_030323_C13	72941831	[13]C4H7[15]NO4	0	0
Aspartate U-13C, U-15N neg	10.38	KD030323_030323_C14	78492855	[13]C4H7[15]NO4	0	0
Aspartate U-13C, U-15N neg	10.38	KD030323_030323_C15	80405398	[13]C4H7[15]NO4	0	0
Aspartate U-13C, U-15N neg	10.38	KD030323_030323_C16	81007779	[13]C4H7[15]NO4	0	0
Aspartate U-13C, U-15N neg	10.38	KD030323_030323_C17	84786378	[13]C4H7[15]NO4	0	0
Aspartate U-13C, U-15N neg	10.38	KD030323_030323_C18	85711889	[13]C4H7[15]NO4	0	0
Aspartate U-13C, U-15N neg	10.38	KD030323_030323_D01	72843657	[13]C4H7[15]NO4	0	0
Aspartate U-13C, U-15N neg	10.38	KD030323_030323_D02	74006199	[13]C4H7[15]NO4	0	0
Aspartate U-13C, U-15N neg	10.38	KD030323_030323_D03	76633413	[13]C4H7[15]NO4	0	0
Aspartate U-13C, U-15N neg	10.38	KD030323_030323_D04	74105142	[13]C4H7[15]NO4	0	0
Aspartate U-13C, U-15N neg	10.38	KD030323_030323_D05	57534115	[13]C4H7[15]NO4	0	0
Aspartate U-13C, U-15N neg	10.38	KD030323_030323_D06	69695339	[13]C4H7[15]NO4	0	0
Aspartate U-13C, U-15N neg	10.38	KD030323_030323_D07	69045013	[13]C4H7[15]NO4	0	0
Aspartate U-13C, U-15N neg	10.38	KD030323_030323_D08	76150300	[13]C4H7[15]NO4	0	0
Aspartate U-13C, U-15N neg	10.38	KD030323_030323_D09	79907679	[13]C4H7[15]NO4	0	0
Aspartate U-13C, U-15N neg	10.38	KD030323_030323_D10	62709328	[13]C4H7[15]NO4	0	0
Aspartate U-13C, U-15N neg	10.38	KD030323_030323_D11	70673035	[13]C4H7[15]NO4	0	0
Aspartate U-13C, U-15N neg	10.38	KD030323_030323_D12	73774611	[13]C4H7[15]NO4	0	0
Aspartate U-13C, U-15N neg	10.38	KD030323_030323_D13	77069796	[13]C4H7[15]NO4	0	0
Aspartate U-13C, U-15N neg	10.38	KD030323_030323_D14	77799775	[13]C4H7[15]NO4	0	0
Aspartate U-13C, U-15N neg	10.38	KD030323_030323_D15	62084020	[13]C4H7[15]NO4	0	0
Aspartate U-13C, U-15N neg	10.38	KD030323_030323_E01	111034278	[13]C4H7[15]NO4	0	0
Aspartate U-13C, U-15N neg	10.38	KD030323_030323_E02	118192418	[13]C4H7[15]NO4	0	0
Aspartate U-13C, U-15N neg	10.38	KD030323_030323_E03	124230661	[13]C4H7[15]NO4	0	0
Aspartate U-13C, U-15N neg	10.38	KD030323_030323_E04	127504587	[13]C4H7[15]NO4	0	0
Aspartate U-13C, U-15N neg	10.38	KD030323_030323_E05	129355454	[13]C4H7[15]NO4	0	0
Aspartate U-13C, U-15N neg	10.38	KD030323_030323_E06	117754933	[13]C4H7[15]NO4	0	0
Aspartate U-13C, U-15N neg	10.38	KD030323_030323_E07	104254013	[13]C4H7[15]NO4	0	0
Aspartate U-13C, U-15N neg	10.38	KD030323_030323_E08	112417479	[13]C4H7[15]NO4	0	0
Aspartate U-13C, U-15N neg	10.38	KD030323_030323_E09	113514249	[13]C4H7[15]NO4	0	0
Aspartate U-13C, U-15N neg	10.38	KD030323_030323_E10	121278468	[13]C4H7[15]NO4	0	0
Aspartate U-13C, U-15N neg	10.38	KD030323_030323_E11	132729143	[13]C4H7[15]NO4	0	0
Aspartate U-13C, U-15N neg	10.38	KD030323_030323_E12	118722621	[13]C4H7[15]NO4	0	0
Aspartate U-13C, U-15N neg	10.38	KD030323_030323_E13	109038919	[13]C4H7[15]NO4	0	0
Aspartate U-13C, U-15N neg	10.38	KD030323_030323_E14	109770646	[13]C4H7[15]NO4	0	0
Aspartate U-13C, U-15N neg	10.38	KD030323_030323_E15	116152042	[13]C4H7[15]NO4	0	0
Aspartate U-13C, U-15N neg	10.38	KD030323_030323_E16	113926749	[13]C4H7[15]NO4	0	0
Aspartate U-13C, U-15N neg	10.38	KD030323_030323_E17	130052055	[13]C4H7[15]NO4	0	0
Aspartate U-13C, U-15N neg	10.38	KD030323_030323_E18	114272571	[13]C4H7[15]NO4	0	0
Aspartate U-13C, U-15N neg	10.38	KD030323_030323_F01	143444823	[13]C4H7[15]NO4	0	0
Aspartate U-13C, U-15N neg	10.38	KD030323_030323_F02	156768607	[13]C4H7[15]NO4	0	0
Aspartate U-13C, U-15N neg	10.38	KD030323_030323_F03	168941861	[13]C4H7[15]NO4	0	0
Aspartate U-13C, U-15N neg	10.38	KD030323_030323_F04	166294566	[13]C4H7[15]NO4	0	0
Aspartate U-13C, U-15N neg	10.38	KD030323_030323_F05	190521976	[13]C4H7[15]NO4	0	0
Aspartate U-13C, U-15N neg	10.38	KD030323_030323_F06	151733073	[13]C4H7[15]NO4	0	0
Aspartate U-13C, U-15N neg	10.38	KD030323_030323_F07	140336908	[13]C4H7[15]NO4	0	0
Aspartate U-13C, U-15N neg	10.38	KD030323_030323_F08	163782723	[13]C4H7[15]NO4	0	0
Aspartate U-13C, U-15N neg	10.38	KD030323_030323_F09	167228081	[13]C4H7[15]NO4	0	0
Aspartate U-13C, U-15N neg	10.38	KD030323_030323_F10	178022970	[13]C4H7[15]NO4	0	0
Aspartate U-13C, U-15N neg	10.38	KD030323_030323_F11	192998068	[13]C4H7[15]NO4	0	0
Aspartate U-13C, U-15N neg	10.38	KD030323_030323_F12	151005562	[13]C4H7[15]NO4	0	0
Aspartate U-13C, U-15N neg	10.38	KD030323_030323_F13	147486337	[13]C4H7[15]NO4	0	0
Aspartate U-13C, U-15N neg	10.38	KD030323_030323_F14	177160997	[13]C4H7[15]NO4	0	0
Aspartate U-13C, U-15N neg	10.38	KD030323_030323_F15	178100132	[13]C4H7[15]NO4	0	0
Aspartate U-13C, U-15N neg	10.38	KD030323_030323_F16	186047543	[13]C4H7[15]NO4	0	0
Aspartate U-13C, U-15N neg	10.38	KD030323_030323_F17	189604423	[13]C4H7[15]NO4	0	0
Aspartate U-13C, U-15N neg	10.38	KD030323_030323_F18	153019759	[13]C4H7[15]NO4	0	0

## Sheet: Glutamate neg
Compound	RT	Filename	Area	Formula	Response Ratio	ISTD Response
Glutamate neg	10.03	KD030323_030323_A01	2109759214	C5H9NO4	38.119	55346787
Glutamate neg	10.03	KD030323_030323_A02	2286242332	C5H9NO4	41.566	55003121
Glutamate neg	10.03	KD030323_030323_A03	2308725585	C5H9NO4	41.089	56188496
Glutamate neg	10.03	KD030323_030323_A04	2572693411	C5H9NO4	46.437	55402314
Glutamate neg	10.03	KD030323_030323_A05	2850829354	C5H9NO4	48.918	58277671
Glutamate neg	10.03	KD030323_030323_A06	3333457932	C5H9NO4	51.928	64194067
Glutamate neg	10.03	KD030323_030323_A07	2069332511	C5H9NO4	36.883	56105323
Glutamate neg	10.03	KD030323_030323_A08	2302691139	C5H9NO4	41.799	55089548
Glutamate neg	10.03	KD030323_030323_A09	2208884258	C5H9NO4	38.664	57130603
Glutamate neg	10.03	KD030323_030323_A10	2621238255	C5H9NO4	48.461	54089461
Glutamate neg	10.03	KD030323_030323_A11	2706468228	C5H9NO4	43.522	62186865
Glutamate neg	10.03	KD030323_030323_A12	3147487894	C5H9NO4	47.789	65862524
Glutamate neg	10.03	KD030323_030323_A13	2210624320	C5H9NO4	37.943	58261588
Glutamate neg	10.03	KD030323_030323_A14	2125552321	C5H9NO4	36.967	57498515
Glutamate neg	10.03	KD030323_030323_A15	2225681143	C5H9NO4	38.302	58108113
Glutamate neg	10.03	KD030323_030323_A16	2528605984	C5H9NO4	44.954	56248904
Glutamate neg	10.03	KD030323_030323_A17	2581037568	C5H9NO4	44.34	58209956
Glutamate neg	10.03	KD030323_030323_A18	3059881049	C5H9NO4	48.192	63493892
Glutamate neg	10.03	KD030323_030323_B01	4807813297	C5H9NO4	72.7	66132182
Glutamate neg	10.03	KD030323_030323_B02	2542323440	C5H9NO4	43.667	58220229
Glutamate neg	10.03	KD030323_030323_B03	4784324103	C5H9NO4	74.618	64117213
Glutamate neg	10.03	KD030323_030323_B04	2769595685	C5H9NO4	49.558	55886286
Glutamate neg	10.03	KD030323_030323_B05	5151861803	C5H9NO4	80.746	63803414
Glutamate neg	10.03	KD030323_030323_B06	2433175742	C5H9NO4	38.608	63021860
Glutamate neg	10.03	KD030323_030323_C01	2350923735	C5H9NO4	28.504	82477899
Glutamate neg	10.03	KD030323_030323_C02	2263119274	C5H9NO4	27.06	83633508
Glutamate neg	10.03	KD030323_030323_C03	2337154860	C5H9NO4	27.222	85855375
Glutamate neg	10.03	KD030323_030323_C04	2621227275	C5H9NO4	32.266	81238962
Glutamate neg	10.03	KD030323_030323_C05	2732079214	C5H9NO4	34.641	78867242
Glutamate neg	10.03	KD030323_030323_C06	2793405105	C5H9NO4	33.25	84012723
Glutamate neg	10.03	KD030323_030323_C07	2201775983	C5H9NO4	27.728	79407519
Glutamate neg	10.03	KD030323_030323_C08	2325697280	C5H9NO4	27.051	85974829
Glutamate neg	10.03	KD030323_030323_C09	2405211214	C5H9NO4	26.61	90387617
Glutamate neg	10.03	KD030323_030323_C10	2959666757	C5H9NO4	36.811	80401424
Glutamate neg	10.03	KD030323_030323_C11	2633816265	C5H9NO4	29.621	88917791
Glutamate neg	10.03	KD030323_030323_C12	2694224145	C5H9NO4	31.852	84584990
Glutamate neg	10.03	KD030323_030323_C13	2241558572	C5H9NO4	27.836	80526741
Glutamate neg	10.03	KD030323_030323_C14	2181184326	C5H9NO4	24.344	89600112
Glutamate neg	10.03	KD030323_030323_C15	2334872365	C5H9NO4	26.233	89005443
Glutamate neg	10.03	KD030323_030323_C16	2765335120	C5H9NO4	32.579	84879953
Glutamate neg	10.03	KD030323_030323_C17	2582221817	C5H9NO4	29.32	88071673
Glutamate neg	10.03	KD030323_030323_C18	2720580006	C5H9NO4	31.208	87176349
Glutamate neg	10.03	KD030323_030323_D01	2727499141	C5H9NO4	34.591	78849672
Glutamate neg	10.03	KD030323_030323_D02	2570082070	C5H9NO4	33.546	76614752
Glutamate neg	10.03	KD030323_030323_D03	2812651303	C5H9NO4	34.616	81253554
Glutamate neg	10.03	KD030323_030323_D04	2909196632	C5H9NO4	37.868	76824471
Glutamate neg	10.03	KD030323_030323_D05	3249683310	C5H9NO4	49.336	65868254
Glutamate neg	10.03	KD030323_030323_D06	2397899443	C5H9NO4	30.249	79271128
Glutamate neg	10.03	KD030323_030323_D07	2411514060	C5H9NO4	31.745	75965434
Glutamate neg	10.03	KD030323_030323_D08	2582613370	C5H9NO4	32.802	78733222
Glutamate neg	10.03	KD030323_030323_D09	2675498405	C5H9NO4	33.294	80358692
Glutamate neg	10.03	KD030323_030323_D10	2804105922	C5H9NO4	38.088	73621576
Glutamate neg	10.03	KD030323_030323_D11	2544740932	C5H9NO4	34.26	74277375
Glutamate neg	10.03	KD030323_030323_D12	2182506033	C5H9NO4	28.301	77117696
Glutamate neg	10.03	KD030323_030323_D13	2608276423	C5H9NO4	33.217	78522174
Glutamate neg	10.03	KD030323_030323_D14	2645593172	C5H9NO4	33.93	77971195
Glutamate neg	10.03	KD030323_030323_D15	2688953883	C5H9NO4	36.046	74597488
Glutamate neg	10.03	KD030323_030323_E01	2329814388	C5H9NO4	43.115	54037713
Glutamate neg	10.03	KD030323_030323_E02	2499282504	C5H9NO4	45.575	54839257
Glutamate neg	10.03	KD030323_030323_E03	2350591990	C5H9NO4	43.245	54355379
Glutamate neg	10.03	KD030323_030323_E04	2672277460	C5H9NO4	49.2	54314790
Glutamate neg	10.03	KD030323_030323_E05	3098008625	C5H9NO4	57.56	53821855
Glutamate neg	10.03	KD030323_030323_E06	2432364668	C5H9NO4	45.506	53451630
Glutamate neg	10.03	KD030323_030323_E07	2268527217	C5H9NO4	43.318	52369015
Glutamate neg	10.03	KD030323_030323_E08	2359206109	C5H9NO4	43.677	54014815
Glutamate neg	10.03	KD030323_030323_E09	2234103913	C5H9NO4	42.556	52498439
Glutamate neg	10.03	KD030323_030323_E10	2979077401	C5H9NO4	61.837	48176047
Glutamate neg	10.03	KD030323_030323_E11	2837488915	C5H9NO4	48.89	58037891
Glutamate neg	10.03	KD030323_030323_E12	2326214270	C5H9NO4	44.783	51943994
Glutamate neg	10.03	KD030323_030323_E13	2211618727	C5H9NO4	41.376	53451385
Glutamate neg	10.03	KD030323_030323_E14	2204852425	C5H9NO4	41.798	52749969
Glutamate neg	10.03	KD030323_030323_E15	2233207296	C5H9NO4	42.083	53067055
Glutamate neg	10.03	KD030323_030323_E16	2575315587	C5H9NO4	50.245	51255534
Glutamate neg	10.03	KD030323_030323_E17	2709831817	C5H9NO4	53.144	50990114
Glutamate neg	10.03	KD030323_030323_E18	2279881790	C5H9NO4	45.215	50422747
Glutamate neg	10.03	KD030323_030323_F01	3164118857	C5H9NO4	48.7	64972145
Glutamate neg	10.03	KD030323_030323_F02	3370166651	C5H9NO4	52.704	63945700
Glutamate neg	10.03	KD030323_030323_F03	3453895973	C5H9NO4	52.957	65220210
Glutamate neg	10.03	KD030323_030323_F04	3795916024	C5H9NO4	59.609	63680023
Glutamate neg	10.03	KD030323_030323_F05	4045479732	C5H9NO4	60.957	66366521
Glutamate neg	10.03	KD030323_030323_F06	3557725645	C5H9NO4	54.515	65261905
Glutamate neg	10.03	KD030323_030323_F07	2923295418	C5H9NO4	46.441	62946378
Glutamate neg	10.03	KD030323_030323_F08	3236828187	C5H9NO4	48.201	67152486
Glutamate neg	10.03	KD030323_030323_F09	3293724299	C5H9NO4	47.477	69374661
Glutamate neg	10.03	KD030323_030323_F10	3534296857	C5H9NO4	52.953	66744583
Glutamate neg	10.03	KD030323_030323_F11	4065836587	C5H9NO4	61.234	66397982
Glutamate neg	10.03	KD030323_030323_F12	3304973065	C5H9NO4	50.456	65501455
Glutamate neg	10.03	KD030323_030323_F13	2870590339	C5H9NO4	44.01	65226148
Glutamate neg	10.03	KD030323_030323_F14	3096322936	C5H9NO4	47.085	65760841
Glutamate neg	10.03	KD030323_030323_F15	3320829014	C5H9NO4	50.089	66298838
Glutamate neg	10.03	KD030323_030323_F16	3918645627	C5H9NO4	60.076	65228052
Glutamate neg	10.03	KD030323_030323_F17	3270496034	C5H9NO4	48.52	67405801
Glutamate neg	10.03	KD030323_030323_F18	3642941748	C5H9NO4	55.818	65264696

## Sheet: Glutamate U-13C, U-15N neg
Compound	RT	Filename	Area	Formula	Response Ratio	ISTD Response
Glutamate U-13C, U-15N neg	10.03	KD030323_030323_A01	55346787	[13]C5H9[15]NO4	0	0
Glutamate U-13C, U-15N neg	10.03	KD030323_030323_A02	55003121	[13]C5H9[15]NO4	0	0
Glutamate U-13C, U-15N neg	10.03	KD030323_030323_A03	56188496	[13]C5H9[15]NO4	0	0
Glutamate U-13C, U-15N neg	10.03	KD030323_030323_A04	55402314	[13]C5H9[15]NO4	0	0
Glutamate U-13C, U-15N neg	10.03	KD030323_030323_A05	58277671	[13]C5H9[15]NO4	0	0
Glutamate U-13C, U-15N neg	10.03	KD030323_030323_A06	64194067	[13]C5H9[15]NO4	0	0
Glutamate U-13C, U-15N neg	10.03	KD030323_030323_A07	56105323	[13]C5H9[15]NO4	0	0
Glutamate U-13C, U-15N neg	10.03	KD030323_030323_A08	55089548	[13]C5H9[15]NO4	0	0
Glutamate U-13C, U-15N neg	10.03	KD030323_030323_A09	57130603	[13]C5H9[15]NO4	0	0
Glutamate U-13C, U-15N neg	10.03	KD030323_030323_A10	54089461	[13]C5H9[15]NO4	0	0
Glutamate U-13C, U-15N neg	10.03	KD030323_030323_A11	62186865	[13]C5H9[15]NO4	0	0
Glutamate U-13C, U-15N neg	10.03	KD030323_030323_A12	65862524	[13]C5H9[15]NO4	0	0
Glutamate U-13C, U-15N neg	10.03	KD030323_030323_A13	58261588	[13]C5H9[15]NO4	0	0
Glutamate U-13C, U-15N neg	10.03	KD030323_030323_A14	57498515	[13]C5H9[15]NO4	0	0
Glutamate U-13C, U-15N neg	10.03	KD030323_030323_A15	58108113	[13]C5H9[15]NO4	0	0
Glutamate U-13C, U-15N neg	10.03	KD030323_030323_A16	56248904	[13]C5H9[15]NO4	0	0
Glutamate U-13C, U-15N neg	10.03	KD030323_030323_A17	58209956	[13]C5H9[15]NO4	0	0
Glutamate U-13C, U-15N neg	10.03	KD030323_030323_A18	63493892	[13]C5H9[15]NO4	0	0
Glutamate U-13C, U-15N neg	10.03	KD030323_030323_B01	66132182	[13]C5H9[15]NO4	0	0
Glutamate U-13C, U-15N neg	10.03	KD030323_030323_B02	58220229	[13]C5H9[15]NO4	0	0
Glutamate U-13C, U-15N neg	10.03	KD030323_030323_B03	64117213	[13]C5H9[15]NO4	0	0
Glutamate U-13C, U-15N neg	10.03	KD030323_030323_B04	55886286	[13]C5H9[15]NO4	0	0
Glutamate U-13C, U-15N neg	10.03	KD030323_030323_B05	63803414	[13]C5H9[15]NO4	0	0
Glutamate U-13C, U-15N neg	10.03	KD030323_030323_B06	63021860	[13]C5H9[15]NO4	0	0
Glutamate U-13C, U-15N neg	10.03	KD030323_030323_C01	82477899	[13]C5H9[15]NO4	0	0
Glutamate U-13C, U-15N neg	10.03	KD030323_030323_C02	83633508	[13]C5H9[15]NO4	0	0
Glutamate U-13C, U-15N neg	10.03	KD030323_030323_C03	85855375	[13]C5H9[15]NO4	0	0
Glutamate U-13C, U-15N neg	10.03	KD030323_030323_C04	81238962	[13]C5H9[15]NO4	0	0
Glutamate U-13C, U-15N neg	10.03	KD030323_030323_C05	78867242	[13]C5H9[15]NO4	0	0
Glutamate U-13C, U-15N neg	10.03	KD030323_030323_C06	84012723	[13]C5H9[15]NO4	0	0
Glutamate U-13C, U-15N neg	10.03	KD030323_030323_C07	79407519	[13]C5H9[15]NO4	0	0
Glutamate U-13C, U-15N neg	10.03	KD030323_030323_C08	85974829	[13]C5H9[15]NO4	0	0
Glutamate U-13C, U-15N neg	10.03	KD030323_030323_C09	90387617	[13]C5H9[15]NO4	0	0
Glutamate U-13C, U-15N neg	10.03	KD030323_030323_C10	80401424	[13]C5H9[15]NO4	0	0
Glutamate U-13C, U-15N neg	10.03	KD030323_030323_C11	88917791	[13]C5H9[15]NO4	0	0
Glutamate U-13C, U-15N neg	10.03	KD030323_030323_C12	84584990	[13]C5H9[15]NO4	0	0
Glutamate U-13C, U-15N neg	10.03	KD030323_030323_C13	80526741	[13]C5H9[15]NO4	0	0
Glutamate U-13C, U-15N neg	10.03	KD030323_030323_C14	89600112	[13]C5H9[15]NO4	0	0
Glutamate U-13C, U-15N neg	10.03	KD030323_030323_C15	89005443	[13]C5H9[15]NO4	0	0
Glutamate U-13C, U-15N neg	10.03	KD030323_030323_C16	84879953	[13]C5H9[15]NO4	0	0
Glutamate U-13C, U-15N neg	10.03	KD030323_030323_C17	88071673	[13]C5H9[15]NO4	0	0
Glutamate U-13C, U-15N neg	10.03	KD030323_030323_C18	87176349	[13]C5H9[15]NO4	0	0
Glutamate U-13C, U-15N neg	10.03	KD030323_030323_D01	78849672	[13]C5H9[15]NO4	0	0
Glutamate U-13C, U-15N neg	10.03	KD030323_030323_D02	76614752	[13]C5H9[15]NO4	0	0
Glutamate U-13C, U-15N neg	10.03	KD030323_030323_D03	81253554	[13]C5H9[15]NO4	0	0
Glutamate U-13C, U-15N neg	10.03	KD030323_030323_D04	76824471	[13]C5H9[15]NO4	0	0
Glutamate U-13C, U-15N neg	10.03	KD030323_030323_D05	65868254	[13]C5H9[15]NO4	0	0
Glutamate U-13C, U-15N neg	10.03	KD030323_030323_D06	79271128	[13]C5H9[15]NO4	0	0
Glutamate U-13C, U-15N neg	10.03	KD030323_030323_D07	75965434	[13]C5H9[15]NO4	0	0
Glutamate U-13C, U-15N neg	10.03	KD030323_030323_D08	78733222	[13]C5H9[15]NO4	0	0
Glutamate U-13C, U-15N neg	10.03	KD030323_030323_D09	80358692	[13]C5H9[15]NO4	0	0
Glutamate U-13C, U-15N neg	10.03	KD030323_030323_D10	73621576	[13]C5H9[15]NO4	0	0
Glutamate U-13C, U-15N neg	10.03	KD030323_030323_D11	74277375	[13]C5H9[15]NO4	0	0
Glutamate U-13C, U-15N neg	10.03	KD030323_030323_D12	77117696	[13]C5H9[15]NO4	0	0
Glutamate U-13C, U-15N neg	10.03	KD030323_030323_D13	78522174	[13]C5H9[15]NO4	0	0
Glutamate U-13C, U-15N neg	10.03	KD030323_030323_D14	77971195	[13]C5H9[15]NO4	0	0
Glutamate U-13C, U-15N neg	10.03	KD030323_030323_D15	74597488	[13]C5H9[15]NO4	0	0
Glutamate U-13C, U-15N neg	10.03	KD030323_030323_E01	54037713	[13]C5H9[15]NO4	0	0
Glutamate U-13C, U-15N neg	10.03	KD030323_030323_E02	54839257	[13]C5H9[15]NO4	0	0
Glutamate U-13C, U-15N neg	10.03	KD030323_030323_E03	54355379	[13]C5H9[15]NO4	0	0
Glutamate U-13C, U-15N neg	10.03	KD030323_030323_E04	54314790	[13]C5H9[15]NO4	0	0
Glutamate U-13C, U-15N neg	10.03	KD030323_030323_E05	53821855	[13]C5H9[15]NO4	0	0
Glutamate U-13C, U-15N neg	10.03	KD030323_030323_E06	53451630	[13]C5H9[15]NO4	0	0
Glutamate U-13C, U-15N neg	10.03	KD030323_030323_E07	52369015	[13]C5H9[15]NO4	0	0
Glutamate U-13C, U-15N neg	10.03	KD030323_030323_E08	54014815	[13]C5H9[15]NO4	0	0
Glutamate U-13C, U-15N neg	10.03	KD030323_030323_E09	52498439	[13]C5H9[15]NO4	0	0
Glutamate U-13C, U-15N neg	10.03	KD030323_030323_E10	48176047	[13]C5H9[15]NO4	0	0
Glutamate U-13C, U-15N neg	10.03	KD030323_030323_E11	58037891	[13]C5H9[15]NO4	0	0
Glutamate U-13C, U-15N neg	10.03	KD030323_030323_E12	51943994	[13]C5H9[15]NO4	0	0
Glutamate U-13C, U-15N neg	10.03	KD030323_030323_E13	53451385	[13]C5H9[15]NO4	0	0
Glutamate U-13C, U-15N neg	10.03	KD030323_030323_E14	52749969	[13]C5H9[15]NO4	0	0
Glutamate U-13C, U-15N neg	10.03	KD030323_030323_E15	53067055	[13]C5H9[15]NO4	0	0
Glutamate U-13C, U-15N neg	10.03	KD030323_030323_E16	51255534	[13]C5H9[15]NO4	0	0
Glutamate U-13C, U-15N neg	10.03	KD030323_030323_E17	50990114	[13]C5H9[15]NO4	0	0
Glutamate U-13C, U-15N neg	10.03	KD030323_030323_E18	50422747	[13]C5H9[15]NO4	0	0
Glutamate U-13C, U-15N neg	10.03	KD030323_030323_F01	64972145	[13]C5H9[15]NO4	0	0
Glutamate U-13C, U-15N neg	10.03	KD030323_030323_F02	63945700	[13]C5H9[15]NO4	0	0
Glutamate U-13C, U-15N neg	10.03	KD030323_030323_F03	65220210	[13]C5H9[15]NO4	0	0
Glutamate U-13C, U-15N neg	10.03	KD030323_030323_F04	63680023	[13]C5H9[15]NO4	0	0
Glutamate U-13C, U-15N neg	10.03	KD030323_030323_F05	66366521	[13]C5H9[15]NO4	0	0
Glutamate U-13C, U-15N neg	10.03	KD030323_030323_F06	65261905	[13]C5H9[15]NO4	0	0
Glutamate U-13C, U-15N neg	10.03	KD030323_030323_F07	62946378	[13]C5H9[15]NO4	0	0
Glutamate U-13C, U-15N neg	10.03	KD030323_030323_F08	67152486	[13]C5H9[15]NO4	0	0
Glutamate U-13C, U-15N neg	10.03	KD030323_030323_F09	69374661	[13]C5H9[15]NO4	0	0
Glutamate U-13C, U-15N neg	10.03	KD030323_030323_F10	66744583	[13]C5H9[15]NO4	0	0
Glutamate U-13C, U-15N neg	10.03	KD030323_030323_F11	66397982	[13]C5H9[15]NO4	0	0
Glutamate U-13C, U-15N neg	10.03	KD030323_030323_F12	65501455	[13]C5H9[15]NO4	0	0
Glutamate U-13C, U-15N neg	10.03	KD030323_030323_F13	65226148	[13]C5H9[15]NO4	0	0
Glutamate U-13C, U-15N neg	10.03	KD030323_030323_F14	65760841	[13]C5H9[15]NO4	0	0
Glutamate U-13C, U-15N neg	10.03	KD030323_030323_F15	66298838	[13]C5H9[15]NO4	0	0
Glutamate U-13C, U-15N neg	10.03	KD030323_030323_F16	65228052	[13]C5H9[15]NO4	0	0
Glutamate U-13C, U-15N neg	10.03	KD030323_030323_F17	67405801	[13]C5H9[15]NO4	0	0
Glutamate U-13C, U-15N neg	10.03	KD030323_030323_F18	65264696	[13]C5H9[15]NO4	0	0
